# Supplementary material for: Characterization and the first complete genome sequence of a novel strain of Bergeyella porcorum isolated from pigs in China
Source: BMC Microbiol. 2024 Jun 17;24:214. doi: 10.1186/s12866-024-03366-6 (PMC11181579; doi:10.1186/s12866-024-03366-6)
Supplement: Supplementary file 1 — Supplementary Material 1 [file 12866_2024_3366_MOESM1_ESM.xls]

## Sheet: Genome islands
	Table S1. The predicted genome islands in the genome of B. porcorum QD2021.
GIs_id	Sequence_id	Sequence_start	Sequence_end	Length	GC%	Gene_ID
GIs001	Chr1	982908	989821	6914	38.33	QD2021_GM000903,QD2021_GM000904,QD2021_GM000905,QD2021_GM000906,QD2021_GM000907,QD2021_GM000908,QD2021_GM000909,QD2021_GM000910
GIs002	Chr1	1133056	1150418	17363	37.86	QD2021_GM001086,QD2021_GM001087,QD2021_GM001088,QD2021_GM001089,QD2021_GM001090,QD2021_GM001091,QD2021_GM001092,QD2021_GM001093,QD2021_GM001094,QD2021_GM001095,QD2021_GM001096,QD2021_GM001097,QD2021_GM001098,QD2021_GM001099,QD2021_GM001100,QD2021_GM001101,QD2021_GM001102,QD2021_GM001103,QD2021_GM001104,QD2021_GM001105,QD2021_GM001106,QD2021_GM001107
GIs003	Chr1	1403440	1424635	21196	29.96	QD2021_GM001565,QD2021_GM001566,QD2021_GM001567,QD2021_GM001568,QD2021_GM001569,QD2021_GM001570,QD2021_GM001571,QD2021_GM001572,QD2021_GM001573,QD2021_GM001574,QD2021_GM001575,QD2021_GM001576,QD2021_GM001577,QD2021_GM001578,QD2021_GM001579,QD2021_GM001580,QD2021_GM001581,QD2021_GM001582,QD2021_GM001583,QD2021_GM001584,QD2021_GM001585
GIs004	Chr1	1821864	1830076	8213	40.92	QD2021_GM002064,QD2021_GM002065,QD2021_GM002066,QD2021_GM002067,QD2021_GM002068,QD2021_GM002069,QD2021_GM002070,QD2021_GM002071,QD2021_GM002072

## Sheet: Prophages
Table S2. The predicted prophage in the genome of B. porcorum QD2021.
Prophage_ID	Locate	Start	End	Length	GC%	Gene_ID
Prophage_1	Chr1	1076161	1118295	42135	38.07	QD2021_GM001008,QD2021_GM001009,QD2021_GM001010,QD2021_GM001011,QD2021_GM001012,QD2021_GM001013,QD2021_GM001014,QD2021_GM001015,QD2021_GM001016,QD2021_GM001017,QD2021_GM001018,QD2021_GM001019,QD2021_GM001020,QD2021_GM001021,QD2021_GM001022,QD2021_GM001023,QD2021_GM001024,QD2021_GM001025,QD2021_GM001026,QD2021_GM001027,QD2021_GM001028,QD2021_GM001029,QD2021_GM001030,QD2021_GM001031,QD2021_GM001032…
Prophage_2	Chr1	1130911	1179512	48602	37.29	QD2021_GM001083,QD2021_GM001084,QD2021_GM001085,QD2021_GM001086,QD2021_GM001087,QD2021_GM001088,QD2021_GM001089,QD2021_GM001090,QD2021_GM001091,QD2021_GM001092,QD2021_GM001093,QD2021_GM001094,QD2021_GM001095,QD2021_GM001096,QD2021_GM001097,QD2021_GM001098,QD2021_GM001099,QD2021_GM001100,QD2021_GM001101,QD2021_GM001102,QD2021_GM001103,QD2021_GM001104,QD2021_GM001105,QD2021_GM001106,QD2021_GM001107…
Prophage_3	Chr1	1212118	1254436	42319	37.19	QD2021_GM001196,QD2021_GM001197,QD2021_GM001198,QD2021_GM001199,QD2021_GM001200,QD2021_GM001201,QD2021_GM001202,QD2021_GM001203,QD2021_GM001204,QD2021_GM001205,QD2021_GM001206,QD2021_GM001207,QD2021_GM001208,QD2021_GM001209,QD2021_GM001210,QD2021_GM001211,QD2021_GM001212,QD2021_GM001213,QD2021_GM001214,QD2021_GM001215,QD2021_GM001216,QD2021_GM001217,QD2021_GM001218,QD2021_GM001219,QD2021_GM001220…
Prophage_4	Chr1	1266290	1359383	93094	37.75	QD2021_GM001276,QD2021_GM001277,QD2021_GM001278,QD2021_GM001279,QD2021_GM001280,QD2021_GM001281,QD2021_GM001282,QD2021_GM001283,QD2021_GM001284,QD2021_GM001285,QD2021_GM001286,QD2021_GM001287,QD2021_GM001288,QD2021_GM001289,QD2021_GM001290,QD2021_GM001291,QD2021_GM001292,QD2021_GM001293,QD2021_GM001294,QD2021_GM001295,QD2021_GM001296,QD2021_GM001297,QD2021_GM001298,QD2021_GM001299,QD2021_GM001300…
Prophage_5	Chr1	1405370	1455138	49769	35.51	QD2021_GM001569,QD2021_GM001570,QD2021_GM001571,QD2021_GM001572,QD2021_GM001573,QD2021_GM001574,QD2021_GM001575,QD2021_GM001576,QD2021_GM001577,QD2021_GM001578,QD2021_GM001579,QD2021_GM001580,QD2021_GM001581,QD2021_GM001582,QD2021_GM001583,QD2021_GM001584,QD2021_GM001585,QD2021_GM001586,QD2021_GM001587,QD2021_GM001588,QD2021_GM001589,QD2021_GM001590,QD2021_GM001591,QD2021_GM001592,QD2021_GM001593…

## Sheet: CRISPRs
Table S3. The predicted CRISPR sequences in the genome of B. porcorum QD2021.
ID	Location	Strand	Length	aSPLength	SPnum	aDRLength
CRISPR 1	614398-622806	-	8409	30	110	46
CRISPR 2	873492-873701	+	210	43	2	41
CRISPR 3	1723434-1723725	+	292	39	3	43

## Sheet: Methylation
		Table S4. The methylation data of the whole genome of B. porcorum QD2021.
motif String	center Pos	modification Type	fraction	nDetected	nGenome	groupTag	partner Motif String	mean Score	mean Ipd Ratio	mean Coverage	objective Score
GAYNNNNNRTC	1	m6A	0.927488	1957	2110	GAYNNNNNRTC	GAYNNNNNRTC	51.5054	4.83444	26.2397	94193.5
GACAG	3	m6A	0.887109	1163	1311	GACAG		47.4574	5.76408	25.7919	49552.2
