# Supplementary material for: Characterization and the first complete genome sequence of a novel strain of Bergeyella porcorum isolated from pigs in China
Source: BMC Microbiol. 2024 Jun 17;24:214. doi: 10.1186/s12866-024-03366-6 (PMC11181579; doi:10.1186/s12866-024-03366-6)
Supplement: Supplementary file 2 — Supplementary Material 2 [file 12866_2024_3366_MOESM2_ESM.xls]

## Sheet: ARDB
Table S1. The predicted genes related to antibiotic resistance by ARDB.
Gene_id	Identity	E_value	Subject_id	Resistance_Type	Min_Identity	Resistance_Requirement	Antibiotic_Resistance	Original_Resistance_Type	Description
QD2021_GM002068	100	2.6e-174	ardb_1389	bl2b_rob	80	--	cephalosporin,penicillin	bla_a	Class A beta-lactamase. This enzyme breaks the beta-lactam antibiotic ring open and deactivates the molecule's antibacterial properites.
QD2021_GM002069	100	4.5e-162	ardb_2404	aph3ia	80	--	paromomycin,neomycin,kanamycin,lividomycin,ribostamycin,gentamincin_b	aph	Aminoglycoside O-phosphotransferase, which modifies aminoglycosides by phosphorylation.
QD2021_GM002243	96.9	2.3e-144	ardb_2762	tetx	80	--	tetracycline	tet_mod	NADP-requiring oxidoreductase, an enzyme that can modify tetracycline. Mechanism detail unknown.
QD2021_GM002249	96.9	4.1e-86	ardb_2144	tetx	80	--	tetracycline	tet_mod	NADP-requiring oxidoreductase, an enzyme that can modify tetracycline. Mechanism detail unknown.
QD2021_GM002261	96.4	1.5e-157	ardb_2762	tetx	80	--	tetracycline	tet_mod	NADP-requiring oxidoreductase, an enzyme that can modify tetracycline. Mechanism detail unknown.
QD2021_GM002262	99	4.6e-111	ardb_2736	ermf	80	--	lincosamide,streptogramin_b,macrolide	erm	rRNA adenine N-6-methyltransferase, which can methylate adenine at position 2058 of 23S rRNA, conferring resistance to erythromycin.
QD2021_GM002268	97.2	2.7e-224	ardb_2762	tetx	80	--	tetracycline	tet_mod	NADP-requiring oxidoreductase, an enzyme that can modify tetracycline. Mechanism detail unknown.
QD2021_GM002269	97.8	1.2e-219	ardb_2874	cml_e3	90	--	chloramphenicol	cml	Major facilitator superfamily transporter, chloramphenicol efflux pump.
QD2021_GM002270	99	3.3e-112	ardb_2736	ermf	80	--	lincosamide,streptogramin_b,macrolide	erm	rRNA adenine N-6-methyltransferase, which can methylate adenine at position 2058 of 23S rRNA, conferring resistance to erythromycin.
QD2021_GM002382	44.1	1.3e-63	ardb_2724	baca	30	--	bacitracin	baca	Undecaprenyl pyrophosphate phosphatase, which consists in the sequestration of Undecaprenyl pyrophosphate.

## Sheet: CARD
Table S2. The predicted genes related to antibiotic resistance by ARDB.
ORF_ID	CONTIG	START	STOP	Best_Hit_evalue	Best_Hit_ARO	Best_Identities	ARO	ARO_name	bit_score	AR0_category
QD2021_GM000158 locus=Chr1:185348:186754:+				1.12e-35	adeC	0.255422	ARO:3003811	adeC	134.806	efflux pump conferring antibiotic resistance
QD2021_GM002325 locus=Chr1:2079520:2082666:+				7.67e-79	TriC	0.239341	ARO:3003681	TriC	276.559	efflux pump conferring antibiotic resistance
QD2021_GM001779 locus=Chr1:1554583:1555653:+				7.44e-123	mfd	0.524496	ARO:3003844	mfd	380.948	antibiotic target protection protein, fluoroquinolone resistance protein
QD2021_GM000157 locus=Chr1:182182:185328:+				0	adeG	0.407946	ARO:3000778, ARO:3000378, ARO:3000491, ARO:3003010, ARO:3000502, ARO:3000790, ARO:3003056, ARO:3000781, ARO:3003033, ARO:3000801, ARO:3000796, ARO:3002983, ARO:3000811, ARO:3000216, ARO:3000775, ARO:3003699, ARO:3000801, ARO:3000784, ARO:3000804, ARO:3003923, ARO:3003052	mtrD, oqxB, adeB, ceoB, mdsB, smeE, mexY, smeB, amrB, mexQ, acrB, adeG, acrF, mdtF, acrD, mexF, mexD, mexB, cmeB, adeJ	692.189, 757.288, 729.169, 720.694, 709.523, 736.873, 733.021, 771.926, 607.06, 704.516, 689.108, 660.218, 671.003, 723.776, 678.322, 656.366, 665.996, 743.036, 693.73, 640.958, 669.463	antibiotic resistance gene cluster, cassette, or operon, efflux pump conferring antibiotic resistance, gene modulating antibiotic efflux
QD2021_GM002249 locus=Chr1:2007984:2008475:+				2.06e-107	tetX	0.944785	ARO:3000205	tetX	312.768	antibiotic inactivation enzyme, tetracycline resistance protein
QD2021_GM000072 locus=Chr1:78799:81396:+				0	aminocoumarin resistant alaS	0.428408	ARO:3003830	aminocoumarin resistant alaS	670.618	aminocoumarin resistance protein
QD2021_GM002268 locus=Chr1:2026734:2027900:+				0	tetX	0.966495	ARO:3000205	tetX	783.482	antibiotic inactivation enzyme, tetracycline resistance protein
QD2021_GM002260 locus=Chr1:2019941:2020297:+				1.93e-76	tetX	0.99115	ARO:3000205	tetX	231.106	antibiotic inactivation enzyme, tetracycline resistance protein
QD2021_GM002269 locus=Chr1:2028085:2030223:+				0	floR	0.965174	ARO:3002705, ARO:3002705, ARO:3002812, ARO:3002705, ARO:3002705, ARO:3002705	floR, pp-flo	707.983, 731.095, 585.489, 703.36, 707.597, 707.983	efflux pump conferring antibiotic resistance
QD2021_GM000907 locus=Chr1:985118:986305:-				0	Streptomyces cinnamoneus EF-Tu mutants conferring resistance to elfamycin	0.693671	ARO:3003359	Streptomyces cinnamoneus EF-Tu mutants conferring resistance to elfamycin	556.214	antibiotic resistant gene variant or mutant, elfamycin resistance protein, gene involved in self-resistance to antibiotic
QD2021_GM002244 locus=Chr1:2003467:2003907:+				1.49e-94	tetX	0.923077	ARO:3000205	tetX	278.87	antibiotic inactivation enzyme, tetracycline resistance protein
QD2021_GM000166 locus=Chr1:196236:198800:+				0	Escherichia coli gyrA conferring resistance to fluoroquinolones	0.483237	ARO:3003294, ARO:3003789, ARO:3003684	Pseudomonas aeruginosa gyrA conferring resistance to fluoroquinolones, Escherichia coli gyrA conferring resistance to fluoroquinolones, Campylobacter jejuni gyrA conferring resistance to fluoroquinolones	807.364, 738.413, 814.683	antibiotic resistant gene variant or mutant, fluoroquinolone resistance protein
QD2021_GM002068 locus=Chr1:1824069:1824986:+				0	ROB-1	1	ARO:3002995	ROB-1	632.098	antibiotic inactivation enzyme, beta-lactam resistance protein
QD2021_GM000885 locus=Chr1:963782:967618:-				0	Staphylococcus aureus rpoB mutants conferring resistance to rifampicin	0.415418	ARO:3003285	Staphylococcus aureus rpoB mutants conferring resistance to rifampicin	718.383	antibiotic resistant gene variant or mutant, rifamycin resistance protein
QD2021_GM002243 locus=Chr1:2002740:2003513:+				0	tetX	0.976285	ARO:3000205	tetX	512.301	antibiotic inactivation enzyme, tetracycline resistance protein
QD2021_GM002261 locus=Chr1:2020269:2021108:+				0	tetX	0.96	ARO:3000205	tetX	556.599	antibiotic inactivation enzyme, tetracycline resistance protein
QD2021_GM001899 locus=Chr1:1660765:1662345:-				4.6e-85	Bifidobacteria intrinsic ileS conferring resistance to mupirocin	0.359918	ARO:3003730	Bifidobacteria intrinsic ileS conferring resistance to mupirocin	283.493	antibiotic resistant gene variant or mutant, mupirocin resistance protein
QD2021_GM002377 locus=Chr1:2137304:2139574:+				0	Mycobacterium tuberculosis katG mutations conferring resistance to isoniazid	0.553134	ARO:3003392, ARO:3003392	Mycobacterium tuberculosis katG mutations conferring resistance to isoniazid	746.888, 746.888	antibiotic resistant gene variant or mutant, isoniazid resistance protein
QD2021_GM002069 locus=Chr1:1825088:1825903:+				0	APH(3')-Ia	0.98155	ARO:3002641	APH(3')-Ia	557.37	aminoglycoside resistance protein, antibiotic inactivation enzyme
QD2021_GM002246 locus=Chr1:2005052:2005909:+				1.21e-38	OXA-368	0.35124	ARO:3001555	OXA-368	135.961	antibiotic inactivation enzyme, beta-lactam resistance protein

## Sheet: PHI
Table S3. The predicted genes related to virulence factors by PHI.
Gene_id	Identity	E_value	PHI-base accession	Protein ID	Gene Name	Pathogen ID	Pathogen species	Disease Name	Host species	Gene Function	Experimental evidence	Mutant Phenotype
QD2021_GM000001	40	2e-23	PHI:5297	B4EDS9	BCAL2200	95486	Burkholderia cenocepacia	Cystic Fibrosis-Like Conditions	Galleria mellonella (related: greater wax moth)	Protein tyrosine phosphatases	gene mutation	reduced virulence
QD2021_GM000007	40.6	4.5e-60	PHI:7067	Q5NGP7	KdsD	263	Francisella tularensis	tularemia	Mus musculus (related: house mouse)	D-arabinose 5-phosphate isomerase	Gene disruption; gene complementation	reduced virulence
QD2021_GM000009	43.1	8.7e-97	PHI:6520	Q5ZVD8	LpdA	446	Legionella pneumophila	legionellosis or Legionnaires’ disease	Mus musculus (related: house mouse)	Effector (plant avirulence determinant)	gene deletion: full	effector (plant avirulence determinant)
QD2021_GM000060	52.9	6.8e-17	PHI:7476	Q48412	RomA (VK055_1984)	573	Klebsiella pneumoniae	pneumonia	Mus musculus (related: house mouse)	Metallo-beta-lactamase superfamily protein	gene deletion: full	unaffected pathogenicity
QD2021_GM000065	42.1	1.2e-66	PHI:6556	Q4X256	mecA	746128	Aspergillus fumigatus	Invasive pulmonary aspergillosis	Mus musculus (related: house mouse)	Cystathionine-beta -synthase	gene deletion: full	reduced virulence
QD2021_GM000139	50.3	1.6e-78	PHI:8883	A7EKQ2	SsTrr1 (SS1G_05899)	5180	Sclerotinia sclerotiorum	White Mold	Nicotiana benthamiana (no common name found)	Thioredoxin reductase	altered gene expression / gene regulation: silencing	reduced virulence
QD2021_GM000157	40.5	5.1e-222	PHI:6387	Q24LT7	adeJ	470	Acinetobacter baumannii	Pneumonia; Bloodstream infections	Mus musculus (related: house mouse)	Multidrug efflux protein	Gene mutation	unaffected pathogenicity
QD2021_GM000161	45.1	5.9e-89	PHI:7353	Q2FH26	odhB	1280	Staphylococcus aureus	skin infections; food poisoning; respiratory diseases	Danio rerio (related: zebrafish)	Dihydrolipoamide succinyltransferase	Gene mutation	unaffected pathogenicity
QD2021_GM000164	55.7	2.1e-120	PHI:5083	G4N745	MoAcat2	318829	Magnaporthe oryzae	Rice Blast	Hordeum vulgare (related: barley)	Acetyl-CoA acetyltransferas	gene deletion: full; gene complementation	reduced virulence
QD2021_GM000166	48.6	4.2e-230	PHI:849	Q75WC1	GyrA	337	Burkholderia glumae	Bacterial Grain Rot	Oryza sativa (related: rice)	DNA gyrase (bacterial topoisomerase II)	gene mutation: characterised	chemistry target: sensitivity to chemical
QD2021_GM000175	43.8	4.5e-83	PHI:8928	G4NFW7	MoSCAD2 (MGG_08690)	318829	Magnaporthe oryzae	Rice Blast	Oryza sativa (related: rice)	3-Hydroxy acylCoA dehydrogenase	Gene deletion: full; gene complementation	loss of pathogenicity
QD2021_GM000183	54.9	8.1e-48	PHI:8898	Q8ZFR1	cobB (Yp_1760)	632	Yersinia pestis	plague	Mus musculus (related: house mouse)	Protein deacetylase	Gene deletion: full; gene complementation	reduced virulence
QD2021_GM000193	41.2	5.1e-49	PHI:9334	D2TI55	map	67825	Citrobacter rodentium	colitis	Mus musculus (related: house mouse)	Effector protein	gene mutation	effector (plant avirulence determinant)
QD2021_GM000223	47.3	1.6e-36	PHI:4936	Q59WW7	gpx31	5476	Candida albicans	Disseminated Candidiasis	Gallus gallus (related: chicken)	Glutathione peroxidase	gene mutation; gene complementation	unaffected pathogenicity
QD2021_GM000224	48.1	3.1e-133	PHI:3146	O25743	GGT	210	Helicobacter pylori	Gastric Infections	Galleria mellonella (related: greater wax moth)	virulence determinants	gene mutation	unaffected pathogenicity
QD2021_GM000246	52.3	3e-31	PHI:3945	Q4UUL4	XC_2203	339	Xanthomonas campestris	Black Rot Disease	Raphanus sativus (related: radish)	Nucleotide diphosphate kinase	gene mutation	reduced virulence
QD2021_GM000273	50.6	1.8e-35	PHI:6206	F5B5Y4	BbCypC	176275	Beauveria bassiana	white muscardine disease	Galleria mellonella (related: Greater wax moth)	Cyclophilin	gene deletion: full; gene complementation	unaffected pathogenicity
QD2021_GM000276	49	1.5e-62	PHI:10060	A0A0F6B5Q0	STM14_RS15235	28901	Salmonella enterica	Infections	Lactuca sativa (related: garden lettuce)	Anaerobic nitric oxide reductase flavorubredoxin	Gene deletion: full	unaffected pathogenicity
QD2021_GM000287	46.1	9.7e-88	PHI:8577	E0SH08	carA (Dda3937_01390)	204038	Dickeya dadantii	Soft rot disease	Cichorium intybus (related: chicory)	Carbamoyl-phosphate synthase small subunit	gene deletion: full	reduced virulence
QD2021_GM000307	43.7	2.5e-159	PHI:3878	Q8ZLT3	pnp	28901	Salmonella enterica	Food Poisoning	Sus scrofa (related: pig)	polynucleotide phosphorylase, an exoribonuclease involved in RNA processing and degradation	gene mutation	reduced virulence
QD2021_GM000330	40.7	7.2e-46	PHI:3628	O05853	Rv3213c	1773	Mycobacterium tuberculosis	Tuberculosis	Mus musculus (related: house mouse)	Possible role in chromosome segregation	gene mutation	increased virulence (hypervirulence)
QD2021_GM000332	49.8	1.3e-123	PHI:7344	A0A0H2XG07	PurA	1280	Staphylococcus aureus	skin infections; food poisoning; respiratory diseases	Danio rerio (related: zebrafish)	Adenylosuccinate synthetase	Gene mutation	reduced virulence
QD2021_GM000369	60.7	1.6e-86	PHI:6871	J9VUY6	gua1	5207	Cryptococcus neoformans	fungal meningitis	Caenorhabditis elegans (related: roundworm)	GMP synthase	Gene deletion: full; gene complementation	loss of pathogenicity
QD2021_GM000370	44.5	7.8e-58	PHI:6871	J9VUY6	gua1	5207	Cryptococcus neoformans	fungal meningitis	Caenorhabditis elegans (related: roundworm)	GMP synthase	Gene deletion: full; gene complementation	loss of pathogenicity
QD2021_GM000372	42.5	1e-48	PHI:7446	F9XHT2	Myco4	1047171	Zymoseptoria tritici	Septoria tritici blotch	Triticum aestivum (related: bread wheat)	Phosphoribosylamine-glycine ligase	Gene deletion: full; Gene complementation	reduced virulence
QD2021_GM000376	44.9	7.6e-71	PHI:744	I1RFM6	ADE5	5518	Fusarium graminearum	Fusarium Ear Blight	Hordeum vulgare (related: barley)	Phosphoribosylamine-glycine ligase	gene deletion; gene complementation	reduced virulence
QD2021_GM000379	53.3	1.2e-194	PHI:9227	P27550	acs	562	Escherichia coli	avian colisepticemia	Mus musculus (related: house mouse)	Acetyl-coenzyme A synthetase	gene mutation; gene complementation	unaffected pathogenicity
QD2021_GM000382	42	1.2e-103	PHI:4573	Q7U332	spoT	730	Haemophilus ducreyi	Chancroid	Homo sapiens (related: human)	guanosine-3',5'-bis(diphosphate) 3'- pyrophosphohydrolase	gene mutation; gene complementation	reduced virulence
QD2021_GM000383	44.1	1.6e-85	PHI:3266	P13738	nhaA	562	Escherichia coli	Infections	Mus musculus (related: house mouse)	Antiporter gene	gene mutation: characterised; gene complementation	reduced virulence
QD2021_GM000386	51.4	3.4e-90	PHI:9264	P24325	galE	727	Haemophilus influenzae	nosocomial infections	Mus musculus (related: house mouse)	UDP-glucose 4-epimerase	Gene mutation; gene complementation	unaffected pathogenicity
QD2021_GM000428	41.1	1.4e-63	PHI:598	Q0QWD8	THIOL	5022	Leptosphaeria maculans	Phoma Stem Canker	Brassica napus (related: rape)	3-ketoacyl-CoA thiolase	altered gene expression / gene regulation: overexpression	reduced virulence
QD2021_GM000447	42.2	1.8e-45	PHI:6579	A0A0H3JS81	VraD	1280	Staphylococcus aureus	skin infections; food poisoning; respiratory diseases	Galleria mellonella (related: Greater wax moth)	Involved in Gallidermin and Daptomycin Resistance	Gene mutation; gene complementation	reduced virulence
QD2021_GM000448	48.5	6.9e-26	PHI:2644	P0AA28	thioredoxin 1	28901	Salmonella enterica	Food Poisoning	Caenorhabditis elegans (related: roundworm)	Redox activity	chemical complementation	reduced virulence
QD2021_GM000472	41.3	4.9e-172	PHI:8812	A0A0D5YKF1	CopA (ABUW_2707)	470	Acinetobacter baumannii	nosocomial infections	Mus musculus (related: house mouse)	Copper-translocating P-type ATPase	Gene mutation	reduced virulence
QD2021_GM000491	40.2	1.4e-52	PHI:9841	O51804	rpoS	666	Vibrio cholerae	infection	Drosophila melanogaster (related: fruit fly)	RNA polymerase sigma factor	Gene deletion: full	unaffected pathogenicity
QD2021_GM000513	42.6	2.8e-94	PHI:6447	A0A164J6A6	rarA	573	Klebsiella pneumoniae	pneumonia	Caenorhabditis elegans (related: roundworm)	Holliday junction DNA helicase	gene deletion: full	reduced virulence
QD2021_GM000518	51.5	9.9e-124	PHI:3950	Q4UYA7	XC_0892	339	Xanthomonas campestris	Black Rot Disease	Raphanus sativus (related: radish)	Glutamate-1-semialdehyde aminotransferase	gene mutation	reduced virulence
QD2021_GM000543	50.4	1.4e-271	PHI:2961	C5BAT0	gcvP	67780	Edwardsiella ictaluri	Enteric Septicemia	Ictalurus punctatus (related: channel catfish)	Glycine dehydrogenase	gene deletion: partial	reduced virulence
QD2021_GM000567	75	9.1e-231	PHI:3085	P42375	GroEL	837	Porphyromonas gingivalis	Periodontitis	Rattus (related: rat)	folding of newly synthesized proteins, preventing misfolding and aggregation	functional test in host: direct injection	increased virulence (hypervirulence)
QD2021_GM000570	41.2	1.7e-149	PHI:5063	B4EY92	ppk	584	Proteus mirabilis	Urinary Tract Infections	Mus musculus (related: house mouse)	Polyphosphate kinase	gene disruption; gene complementation	reduced virulence
QD2021_GM000617	57.6	6.1e-146	PHI:7186	J9VSX1	ADE13	5207	Cryptococcus neoformans	Fungal meningitis	Mus musculus (related: house mouse)	Bifunctional enzyme adenylosuccinate (ADS) lyase	Gene deletion: full; gene complementation	reduced virulence
QD2021_GM000620	43.7	2.5e-95	PHI:6510__PHI:7620	NA
QD2021_GM000625	41.6	1.9e-99	PHI:7582	P9WHH9	Rv0462 (lpdC)	1773	Mycobacterium tuberculosis	tuberculosis	Homo sapiens (related: human)	Dihydrolipoamide dehydrogenase	altered gene expression / gene regulation: overexpression	increased virulence (hypervirulence)
QD2021_GM000627	43.5	2.6e-12	PHI:3348	Q2FID9	nfu	1280	Staphylococcus aureus	Skin Infections; Food Poisoning; Respiratory Diseases	Mus musculus (related: house mouse)	aids in the maturation of Iron-Sulphur proteins	gene deletion: full; gene complementation	reduced virulence
QD2021_GM000647	48.2	5.6e-78	PHI:9458	Q2FIE9	lipA (SAUSA300_0829)	1280	Staphylococcus aureus	skin infections; food poisoning; respiratory diseases	Mus musculus (related: house mouse)	Lipoic acid synthetase	Gene deletion: full; gene complementation	reduced virulence
QD2021_GM000648	42.9	7.5e-35	PHI:6187	Q8ZMF9	pimt	28901	Salmonella enterica	salmonellosis	Mus musculus (related: house mouse)	Protein isoaspartate methyl transferase	Gene mutation; gene complementation	reduced virulence
QD2021_GM000690	41.2	1.6e-60	PHI:4610	A5IXN3	pdhB	2110	Mycoplasma agalactiae	Contagious Agalactia	Homo sapiens (related: human)	Pyruvate Dehyrogenase	gene mutation; gene complementation	reduced virulence
QD2021_GM000735	41.4	4.6e-19	PHI:847	Q6F4M1	GyrA	96345	Flavobacterium psychrophilum	Bacterial Cold-Water Disease	Oncorhynchus kisutch (related: coho salmon)	DNA gyrase (bacterial topoisomerase II)	sequence analysis of sensitive and resistant strains	chemistry target: sensitivity to chemical
QD2021_GM000752	44.4	4.5e-06	PHI:2415	P57051	tatA	666	Vibrio cholerae	Cholera	Mus musculus (related: house mouse)	Translocate folded proteins; virulence	gene mutation: characterised; gene complementation	reduced virulence
QD2021_GM000766	43.6	1.8e-127	PHI:2965__PHI:6427__PHI:8891	NA
QD2021_GM000782	40.6	2.2e-95	PHI:10048	Q8ZPL7	fumC	28901	Salmonella enterica	Salmonellosis	Mus musculus (related: house mouse)	Fumarate hydratase class II	Gene mutation; gene complementation	reduced virulence
QD2021_GM000787	40.5	2.4e-154	PHI:4103	B2RKU3	DPPIV	837	Porphyromonas gingivalis	Periodontitis	Mus musculus (related: house mouse)	dipeptidyl peptidase IV	other evidence	reduced virulence
QD2021_GM000805	52.8	5.9e-112	PHI:3004	A6QHK8	ClpX	1280	Staphylococcus aureus	Skin Infections; Food Poisoning; Respiratory Diseases	Mus musculus (related: house mouse)	Part of proteolytic complex	gene deletion: full	reduced virulence
QD2021_GM000807	41.1	1.2e-26	PHI:7130	P64281	greA	28901	Salmonella enterica	Salmonellosis	Mus musculus (related: house mouse)	Transcription elongation factor	Gene mutation	loss of pathogenicity
QD2021_GM000832	45.6	3.7e-49	PHI:9275	E4TDE3	gldM (AS87_RS08465)	34085	Riemerella anatipestifer	chronic septicemia	Chlorocebus aethiops (related: grivet)	Protein involved in gliding motility	Gene deletion: full; gene complementation	reduced virulence
QD2021_GM000834	88.5	1.5e-112	PHI:9794	A0A1A5HM84	GldK (AS87_08785)	34085	Riemerella anatipestifer	septicemia	Chlorocebus aethiops (related: grivet)	Gliding motility lipoprotein GldK	Gene deletion: full; gene complementation	reduced virulence
QD2021_GM000835	84.3	4.3e-122	PHI:9794	A0A1A5HM84	GldK (AS87_08785)	34085	Riemerella anatipestifer	septicemia	Chlorocebus aethiops (related: grivet)	Gliding motility lipoprotein GldK	Gene deletion: full; gene complementation	reduced virulence
QD2021_GM000836	44.4	3e-145	PHI:9308	D4I4L2	glmS	552	Erwinia amylovora	Fire blight	Malus domestica (related: apple)	Glucosamine-fructose-6-phosphateaminotransferase	gene mutation	reduced virulence
QD2021_GM000845	67.4	5.1e-108	PHI:7634	Q9HU22	rmlA	287	Pseudomonas aeruginosa	Infections	Lactuca sativa (related: garden lettuce)	Glucose-1-phosphate thymidylyltransferase	gene deletion: full	loss of pathogenicity
QD2021_GM000849	45.9	2.1e-82	PHI:9940	Q0P9D3	pglE	197	Campylobacter jejuni	gastroenteritis	Homo sapiens (related: human)	UDP-N-acetylbacillosamine transaminase	Gene deletion: full	reduced virulence
QD2021_GM000850	41.3	3.2e-16	PHI:6958	A0A0J9WX01	gigX6	347	Xanthomonas oryzae	bacterial leaf blight	Oryza sativa (related: rice)	Acetyltransferase	Gene deletion: full; gene complementation	increased virulence (hypervirulence)
QD2021_GM000861	61.8	3.6e-87	PHI:7116	J9R8H9	wza	34085	Riemerella anatipestifer	septicaemia; serositis	Anas platyrhynchos (related: mallard)	Conserved outer membrane lipoprotein	Gene deletion: full; gene complementation	reduced virulence
QD2021_GM000864	54	2.3e-125	PHI:2962	C5BEV2	glyA	67780	Edwardsiella ictaluri	Enteric Septicemia	Ictalurus punctatus (related: channel catfish)	Serine h ydroxymethyltra nsferase	gene deletion: partial	reduced virulence
QD2021_GM000879	49.2	2e-243	PHI:9919	P9WPD1	clpB	1773	Mycobacterium tuberculosis	tuberculosis	Homo sapiens (related: human)	Chaperone protein	Gene deletion: full; gene complementation	reduced virulence
QD2021_GM000881	40.6	1.7e-52	PHI:9577	A0A088U4K2	paaB	95486	Burkholderia cenocepacia	cystic fibrosis-like conditions	Caenorhabditis elegans (related: roundworm)	Phenylacetate degradation putative enoyl-CoA hydratase	Gene deletion: full	reduced virulence
QD2021_GM000886	43.4	1.2e-21	PHI:7583	P9WHE3	Rv0652 (rplL)	1773	Mycobacterium tuberculosis	tuberculosis	Homo sapiens (related: human)	50S ribosomal protein	altered gene expression / gene regulation: overexpression	increased virulence (hypervirulence)
QD2021_GM000920	44.9	5.4e-83	PHI:7654	Q4WJ77	aroB	746128	Aspergillus fumigatus	Invasive pulmonary aspergillosis	Mus musculus (related: house mouse)	Chorismate synthase	Gene deletion: full; Gene complementation	reduced virulence
QD2021_GM000933	48.1	2.8e-16	PHI:8556	O52658	Acp1 (PA1869)	287	Pseudomonas aeruginosa	nosocomial infections	Mus musculus (related: house mouse)	Acyl carrier protein	Gene deletion: full; gene complementation	increased virulence (hypervirulence)
QD2021_GM000934	41.4	2.1e-86	PHI:724__PHI:730	NA
QD2021_GM000937	50.5	1.2e-84	PHI:6684__PHI:9762	NA
QD2021_GM001006	51.6	3.7e-102	PHI:877	G4NCL5	MGG_00383	318829	Magnaporthe oryzae	Rice Blast	Oryza sativa (related: rice)	Hypothetical protein	gene disruption	reduced virulence
QD2021_GM001008	47.9	1.7e-114	PHI:7253	D4I2L5	KatA	552	Erwinia amylovora	Fire blight	Pyrus communis (related: Pear)	Monofunctional catalase	Gene mutation	reduced virulence
QD2021_GM001009	43.8	5.8e-38	PHI:9517	I1S8D3	FgEch1 (FGSG_13111)	5518	Fusarium graminearum	Fusarium head blight	Triticum aestivum (related: bread wheat)	Enoyl-CoA hydratase	Gene deletion: full; gene complementation	reduced virulence
QD2021_GM001147	43.2	5.4e-31	PHI:3671__PHI:3677	NA
QD2021_GM001219	59.3	5.2e-36	PHI:1599	I1RZ39	GzOB039	5518	Fusarium graminearum	Fusarium Ear Blight	Triticum (related: wheat)	transcription factor	gene deletion	unaffected pathogenicity
QD2021_GM001297	41.2	5.6e-17	PHI:8512__PHI:8688	NA
QD2021_GM001328	74.7	1.7e-98	PHI:6893__PHI:10099	NA
QD2021_GM001410	40.3	2.6e-27	PHI:4961	P60392	rsmH	1280	Staphylococcus aureus	Skin Infections; Food Poisoning; Respiratory Diseases	Bombyx mori (related: domestic silkworm)	Ribosomal RNA small subunit methyltransferase H	gene deletion: full; gene complementation	reduced virulence
QD2021_GM001418	42.2	3.5e-33	PHI:4580	P0A086	msrA2	1280	Staphylococcus aureus	Skin Infections; Food Poisoning; Respiratory Diseases	Mus musculus (related: house mouse)	Methionine Sulfoxide Reductase	gene mutation; gene complementation	reduced virulence
QD2021_GM001434	55.4	3.3e-61	PHI:9968	Q81LW0	sodA1	1396	Bacillus cereus	no data found	Helicoverpa armigera (related: cotton bollworm)	Superoxide dismutase	Gene deletion: full	reduced virulence
QD2021_GM001486	49.1	6.5e-80	PHI:4732	Q5NH02	FTT0673p/prsAp	263	Francisella tularensis	Tularemia	Mus musculus (related: house mouse)	ribose phosphate pyrophosphokinase	gene mutation	unaffected pathogenicity
QD2021_GM001503	53.6	4e-47	PHI:10102	A0A0F6B0W7	STM14_RS07720 (sufS)	28901	Salmonella enterica	Infections	Lactuca sativa (related: garden lettuce)	Cysteine desulfurase	Gene deletion: full	reduced virulence
QD2021_GM001603	66.8	5.4e-105	PHI:5415	Q5NEQ5	FTT1564	263	Francisella tularensis	Tularemia	Mus musculus (related: house mouse)	potential virulence factor	gene mutation	unaffected pathogenicity
QD2021_GM001605	48.7	1.8e-94	PHI:9821	Q8Y4A8	prfA (lmo2543)	1639	Listeria monocytogenes	Listeriosis	Homo sapiens (related: human)	Peptide chain release factor 1	Gene deletion: full	reduced virulence
QD2021_GM001632	61.6	1.6e-83	PHI:9310	D4I2T0	pgi	552	Erwinia amylovora	Fire blight	Malus domestica (related: apple)	Glucose-6-phosphate isomerase	gene mutation	reduced virulence
QD2021_GM001666	46	1.3e-48	PHI:7572	W9BJ64	yfiB	573	Klebsiella pneumoniae	pneumonia	Caenorhabditis elegans (related: roundworm)	Outer membrane lipoprotein which acts as a sensor of YfiBNR system	Gene deletion: full; Gene complementation	unaffected pathogenicity
QD2021_GM001675	45.7	3.6e-14	PHI:7258	P0A4L3	TrxA	1639	Listeria monocytogenes	Listeriosis	Mus musculus (related: house mouse)	Oxidoreductase	Gene deletion: full; gene complementation	reduced virulence
QD2021_GM001721	69.7	5e-90	PHI:10047	Q8ZKE2	fumB	28901	Salmonella enterica	Salmonellosis	Mus musculus (related: house mouse)	Fumarate hydratase class I	Gene mutation; gene complementation	reduced virulence
QD2021_GM001722	55.4	1e-79	PHI:10046	P40720	fumA	28901	Salmonella enterica	Salmonellosis	Mus musculus (related: house mouse)	Fumarate hydratase class I, aerobic	Gene mutation; gene complementation	reduced virulence
QD2021_GM001729	48.7	6.8e-61	PHI:7767	A0A0H2Z9B3	CcoN2 (PA14_44340)	287	Pseudomonas aeruginosa	Opportunistic infections	Caenorhabditis elegans (related: roundworm)	Orphan cbb3-type cytochrome oxidase subunit	Gene deletion: full; gene complementation	unaffected pathogenicity
QD2021_GM001730	52.1	4.3e-81	PHI:7766	A0A0H2Z9C8	CcoN1 (PA14_44370)	287	Pseudomonas aeruginosa	Opportunistic infections	Caenorhabditis elegans (related: roundworm)	Orphan cbb3-type cytochrome oxidase subunit	Gene deletion: full; gene complementation	unaffected pathogenicity
QD2021_GM001743	44.4	8.9e-27	PHI:3913	Q04LM6	SpMsrAB2	1313	Streptococcus pneumoniae	Pneumonia; Otitis Media; Septicaemia; Meningitis	Mus musculus (related: house mouse)	methionine sulfoxide reductase	gene mutation	reduced virulence
QD2021_GM001809	78	3.2e-146	PHI:3281__PHI:4819	NA
QD2021_GM001842	42.4	1.1e-62	PHI:7916	Q99UN8	fabD	1280	Staphylococcus aureus	reduced virulence	Galleria mellonella (related: Greater wax moth)	Malonyl CoA-acyl carrier protein transacylase	Gene mutation	reduced virulence
QD2021_GM001844	46.7	1.6e-118	PHI:424	F5HAA8	PCK1	5207	Cryptococcus neoformans	Cryptococcosis	Mus musculus (related: house mouse)	Phosphoenolpyruvate carboxykinase	gene deletion; gene complementation	reduced virulence
QD2021_GM001883	54.9	1.5e-09	PHI:7341	A0A191TCF2	htrA	210	Helicobacter pylori	gastric infections	Homo sapiens (related: human)	Serine protease	Altered gene expression / gene regulation: overexpression	increased virulence (hypervirulence)
QD2021_GM001946	59.9	1.2e-168	PHI:4071	D5AF41	IMPDH	1307	Streptococcus suis	Meningitis	Sus scrofa (related: pig)	Inosine-5'-monophosphate dehydrogenase	gene deletion: full	reduced virulence
QD2021_GM001961	46.1	1.9e-32	PHI:7002	P66860	smpB	1639	Listeria monocytogenes	Listeriosis	Mus musculus (related: house mouse)	RNA-binding protein	Gene deletion: full; gene complementation	reduced virulence
QD2021_GM001981	43.8	3e-90	PHI:7938	Q7MX71	PG0343	837	Porphyromonas gingivalis	Periodontitis	Mus musculus (related: house mouse)	L-methionine gamma-lyase	gene deletion: full	reduced virulence
QD2021_GM002029	40	1.8e-07	PHI:3348	Q2FID9	nfu	1280	Staphylococcus aureus	Skin Infections; Food Poisoning; Respiratory Diseases	Mus musculus (related: house mouse)	aids in the maturation of Iron-Sulphur proteins	gene deletion: full; gene complementation	reduced virulence
QD2021_GM002080	57.4	3.7e-29	PHI:7264	P14916	UreA	210	Helicobacter pylori	gastric infections	Mus musculus (related: house mouse)	Hydrolase	Gene mutation	reduced virulence
QD2021_GM002081	57.9	3.2e-39	PHI:7264	P14916	UreA	210	Helicobacter pylori	gastric infections	Mus musculus (related: house mouse)	Hydrolase	Gene mutation	reduced virulence
QD2021_GM002082	62	7.4e-208	PHI:3145	P69996	urease	210	Helicobacter pylori	Gastric Infections	Galleria mellonella (related: greater wax moth)	virulence determinants	gene mutation	reduced virulence
QD2021_GM002088	49	2.5e-52	PHI:10076	A0A0F6B5S1	STM14_RS15315	28901	Salmonella enterica	Infections	Lactuca sativa (related: garden lettuce)	Hydrogenase assembly chaperone	Gene deletion: full	unaffected pathogenicity
QD2021_GM002103	61.4	8.2e-116	PHI:4702	P0A452	recA	1313	Streptococcus pneumoniae	Pneumococcal Pneumonia	Mus musculus (related: house mouse)	DNA recombination and repair	gene deletion: full	reduced virulence
QD2021_GM002107	48.8	6.7e-83	PHI:6904	P0A038	GAPDH	1280	Staphylococcus aureus	white muscardine disease	Galleria mellonella (related: Greater wax moth)	Glyceraldehyde-3-phosphate dehydrogenase	Functional test in host: direct injection	reduced virulence
QD2021_GM002108	46	1.5e-60	PHI:9309	D4HUC7	pfkA	552	Erwinia amylovora	Fire blight	Malus domestica (related: apple)	ATP-dependent 6-phosphofructokinase	gene mutation	reduced virulence
QD2021_GM002135	50.5	2.3e-20	PHI:5448	Q9HVT6	PA4485	287	Pseudomonas aeruginosa	Nosocomial Infections	Mus musculus (related: house mouse)	Cell envelope protein	gene mutation	unaffected pathogenicity
QD2021_GM002159	41.8	1.6e-19	PHI:8937	Q9I0J4	nuoI (PA2644)	287	Pseudomonas aeruginosa	nosocomial infections	Lactuca sativa (related: garden lettuce)	NADH-quinone oxidoreductase	Gene deletion: full; gene complementation	reduced virulence
QD2021_GM002168	41.9	2.8e-22	PHI:10068	A0A0F6B5R1	STM14_RS15275	28901	Salmonella enterica	Infections	Lactuca sativa (related: garden lettuce)	Formate hydrogenlyase complex iron-sulfur subunit	Gene deletion: full	unaffected pathogenicity
QD2021_GM002201	44.9	1.2e-117	PHI:7018	J9QTF0	B739_1208	34085	Riemerella anatipestifer	septicemia anserum exsudativa	Anas platyrhynchos (related: mallard)	Putative outer membrane hemin receptor	Gene deletion: full; gene complementation	reduced virulence
QD2021_GM002205	49.3	5.9e-119	PHI:8587	A0A2R6UD96	mntH2	1351	Enterococcus faecalis	nosocomial infections	Homo sapiens (related: human)	Divalent metal cation transporter	Gene deletion: full; gene complementation	reduced virulence
QD2021_GM002207	42.4	2.9e-74	PHI:6986	P95830	DnaJ	1313	Streptococcus pneumoniae	Pneumococcal pneumonia	Mus musculus (related: house mouse)	Heat shock protein. PI3K and JNK signalling pathway	gene deletion: full	reduced virulence
QD2021_GM002218	52.4	4.7e-56	PHI:3040	P0A1D7	ClpP	28901	Salmonella enterica	Food Poisoning	Mus musculus (related: house mouse)	proteolytic component	gene deletion: full; gene complementation	reduced virulence
QD2021_GM002234	48.8	2.5e-13	PHI:8676	Q8NL12	hupB (XAC1081)	346	Xanthomonas citri	citrus canker	Citrus limon (related: lemon)	Histone-like protein	Gene mutation; gene complementation	reduced virulence
QD2021_GM002235	52.3	7.6e-26	PHI:3968	Q4UTV7	XC_2466	339	Xanthomonas campestris	Black Rot Disease	Raphanus sativus (related: radish)	Aspartate alpha-decarboxylase	gene mutation	reduced virulence
QD2021_GM002242	40.6	5.1e-16	PHI:8967	B5XR94	mdtI	573	Klebsiella pneumoniae	pneumonia	Mus musculus (related: house mouse)	Multidrug resistance protein	Gene deletion: full	reduced virulence
QD2021_GM002297	42.1	2.2e-102	PHI:1594	V6RRH2	GzOB034	5518	Fusarium graminearum	Fusarium Ear Blight	Triticum (related: wheat)	transcription factor	gene deletion	unaffected pathogenicity
QD2021_GM002306	42.7	8.3e-61	PHI:7841	Q0P7J4	clbD	562	Escherichia coli	neonatal meningitis	Mus musculus (related: house mouse)	3-Hydroxybutyryl-CoA dehydrogenase	Gene mutation	unaffected pathogenicity
QD2021_GM002331	44.8	4e-45	PHI:3526	D3QJB2	lacA	28901	Salmonella enterica	Salmonellosis	Mus musculus (related: house mouse)	lactose negativity	altered gene expression / gene regulation: overexpression	reduced virulence
QD2021_GM002332	42	8.4e-44	PHI:506	P03962	URA3	4932	Saccharomyces cerevisiae	No Data Found	Mus musculus (related: house mouse)	Orotidine 5'-phosphate decarboxylase	gene deletion	reduced virulence
QD2021_GM002371	43	1.3e-36	PHI:3941	Q4UZG1	XC_0481	339	Xanthomonas campestris	Black Rot Disease	Raphanus sativus (related: radish)	Anthranilate synthase component II	gene mutation	reduced virulence
QD2021_GM002375	53.4	1.3e-114	PHI:9321	D4I3E6	trpB	552	Erwinia amylovora	Fire blight	Malus domestica (related: apple)	Tryptophan synthase beta chain	gene mutation	reduced virulence
QD2021_GM002377	58	3e-248	PHI:7596	I6PDX4	MakatG1	92637	Metarhizium acridum	no data found	Locusta migratoria (related: migratory locust)	Catalase-peroxidase	Gene deletion: full; gene complementation	unaffected pathogenicity
QD2021_GM002412	63.7	0	PHI:3879	E4TDA5	tbdR1	34085	Riemerella anatipestifer	No Data Found	Anas platyrhynchos (related: mallard)	TonB- dependent receptor	gene deletion; gene complementation	reduced virulence
QD2021_GM002435	40	8.4e-08	PHI:2819	G1UA02	CaEss1	5476	Candida albicans	Disseminated Candidiasis	Mus musculus (related: house mouse)	Peptidyl-prolyl cis/trans isomerase	gene mutation	reduced virulence

## Sheet: VFDB
Table S4. The predicted genes related to virulence factors by VRDB.
Gene_id	Identity	E_value	VFDB_internal_id	VF_id	VF_name	Related_genes	Characteristics	Structure_features	Functions	Mechanism
QD2021_GM000001	40.1	1.5e-20	VFG048933	CVF854	Capsule	protein tyrosine phosphatase		GBS can be suclassified into serotypes according to the immunologic type of the polysaccharide capsule. Of the nine serotypes described so far, the type Ia, Ib, II, III and V are reponsible for the majority of invasive human GBS disease; serotype III is particularly important becasue it causes the majority of infection to neonates	The different capsular polysaccharides consists of high-molecular-weight polymers with a repeating unit composed of glucose, galactose, N-acetylglucosamine and sialic acid; sialic acid plays important role in virulence	Inhibits the binding of the activated complement factor C3b to the surface of S. agalactiae, preventing the activation of the alternative complement pathway and inhibits complement-mediated opsonophagocytosis	-
QD2021_GM000007	43.8	2.8e-67	VFG011708	CVF393	Capsule biosynthesis and transport	kpsF arabinose-5-phosphate isomerase
QD2021_GM000069	50	2.6e-66	VFG011414	CVF383	LPS	kdsA 2-dehydro-3-deoxyphosphooctonate aldolase		Composed of the O-antigen, core polysaccharides and lipid A; the genes involved in the biosynthesis of the basic O-antigen are located in the rfb/rfc loci; O-antigen modification is associated with temperate bacteriophages. Four different serotype-converting phages have been found: SfII, Sf6, SfV and SfX, which are involved in conversion of a serotype Y stain to serotypes 2a, 3b, 5a and X, respec…	-	Required for resistance to host defence and for the intracellular spread, but not for bacterial invasion	-
QD2021_GM000157	40.1	2.8e-217	VFG037729	CVF773	AdeFGH efflux pump/transport autoinducer	adeG multidrug ABC transporter
QD2021_GM000224	41.6	3.3e-111	VFG047602	CVF840	Cysteine acquisition	gamma-glutamyltranspeptidase
QD2021_GM000246	46.8	9.2e-25	VFG031473	CVF660	Nucleoside diphosphate kinase	ndk Probable nucleoside diphosphate kinase NDK
QD2021_GM000273	48.8	4.4e-39	VFG041304	SS047	Dot/Icm	lirB Dot/Icm type IV secretion system effector LirB		14 genes share detecable homology to the tra/trb genes of col1b-P9 plasmid, a member of the IncI class of conjugal plasmids; the second type IV secretion apparatus lvh(Legionella vir homologs) system is poorly characterized. Its 11 genes are located on a genomic-island-like region. It might play a role in the efficiency of host cell infection by L. pneumophila grown at lower temperatures. However…	Majority of the dot/icm genes are predicted to encode membrane-associated proteins;DotA is an integral cytoplasmic membrane protein with 8 membrane-spanning domians; IcmK and IcmB proteins are on bacterial surface; IcmQ, IcmS, IcmR, IcmW located in the bacterial cytoplasm;IcmS, IcmW, IvgA are chaperons; IcmX are periplasmic protein; RalF structure: 1XSZ	Allows survival and growth in macrophages, prevent phagosome acifidication and lysosome fusion, essential for induction of apoptosis in human macrophages	Assemble and activate a type IV secretion system in the bacterial membrane that exports plasmid and virulence factors to inhibit the phago-lysosome fusion and reprogram the Legionella-bearing vacuole; IcmS was shown to bind members of the SidE family (SidE, SdeA, SdeB, SdeC) and to be required for the export of SdeA; IcmW interacted with and was required for the translocation of additional Dot/Ic…
QD2021_GM000276	42.9	1.5e-86	VFG019760	CVF518	Type IV pili biosynthesis	pilR putative two-component system, response regulator
QD2021_GM000285	48.9	2.3e-283	VFG047710	CVF845	Pyrimidine biosynthesis	carbamoyl-phosphate synthase large chain		CarB, CarA, and PyrB encode the large and small subunits of carbamoylphosphate synthetase and aspartate carbamoyl transferase, respectively. These enzymes catalyze the first two steps in the pyrimidine nucleotide biosynthetic pathway in many bacteria, including Francisella, and are required for the virulence of several pathogens, including Salmonella and E. coli	-	Mediating bacterial resistance to reactive oxygen species (ROS) that is important for phagosomal escape	-
QD2021_GM000287	43	5.2e-78	VFG047736	CVF845	Pyrimidine biosynthesis	carbamoyl-phosphate synthase small chain		CarB, CarA, and PyrB encode the large and small subunits of carbamoylphosphate synthetase and aspartate carbamoyl transferase, respectively. These enzymes catalyze the first two steps in the pyrimidine nucleotide biosynthetic pathway in many bacteria, including Francisella, and are required for the virulence of several pathogens, including Salmonella and E. coli	-	Mediating bacterial resistance to reactive oxygen species (ROS) that is important for phagosomal escape	-
QD2021_GM000376	43.4	6e-73	VFG047557	CVF839	Purine	phosphoribosylaminoimidazole synthetase
QD2021_GM000386	52.9	7.6e-95	VFG013154	CVF494	LOS	galE UDP-glucose 4-epimerase		Biosynthesis pathway of LOS is producing a branched oligosaccharide attached to a lipid A via two 3-deoxy-D-manno-2-octulosonic acid (KDO) molecules. The rfaC gene product adds the first heptose (Hep I) to KDO. The rfaF gene product adds the second Hep onto Hep I and is required for <alpha>-chain elongation. The lgtF gene product adds the first Glc of the <alpha>-chain. Genes lgtA, lgtB, lgtE are…	-	Involved in immune system evasion, attachment to epithelial tissue, important mediator of the proinflammatory response;LOS sialylation (by the enzyme Lst) prevents complement deposition and phagocytosis by neutrophils;LOS modification by phosphoethanolamine (by the enzyme LptA) provides resistance to antimicrobial peptides and complement	Binds to asialoglycoprotein receptors on the host cell surface
QD2021_GM000387	44.8	6.6e-76	VFG014103	CVF520	LPS O-antigen (P. aeruginosa)	wbpE probable aminotransferase WbpE
QD2021_GM000447	40.3	2.7e-30	VFG035923	CVF737	ABC transporter for dispersin	aatC ABC transporter ATP-binding protein
QD2021_GM000472	43.9	3.4e-146	VFG031404	CVF658	Copper exporter	ctpV metal cation transporter p-type ATPase, CtpV
QD2021_GM000491	42.5	4.2e-54	VFG045726	CVF364	Alternative sigma factor RpoS	rpoS RNA polymerase sigma factor RpoS
QD2021_GM000518	54.1	4.8e-131	VFG013618	CVF506	Heme biosynthesis	hemL glutamate-1-semialdehyde aminotransferase
QD2021_GM000567	65.6	7.1e-196	VFG001855	VF0159	Hsp60	htpB Hsp60, 60K heat shock protein HtpB		-	-	Mediate a complement-independent attachment to mammalian and amoebal host cells	Specific receptors have not been identified
QD2021_GM000574	61.1	1.5e-213	VFG043573	AI392	MOMP	CT396 molecular chaperone DnaK		-	-	Binds C3 and C3bi of the complement system and mediates the uptake of the bacteria via the CR1 and CR3 receptors of the macrophage	-
QD2021_GM000690	44.7	4.4e-68	VFG016506	CVF588	PDH-B	pdhB pyruvate dehydrogenase E1 component, beta subunit
QD2021_GM000819	40.7	2.7e-28	VFG000320	VF0056	LPS	kdtB lipopolysaccharide core biosynthesis protein		Composed of the O-antigen, core polysaccharides and lipid A; the genes involved in the biosynthesis of the basic O-antigen are located in the rfb/rfc loci; O-antigen modification is associated with temperate bacteriophages. Four different serotype-converting phages have been found: SfII, Sf6, SfV and SfX, which are involved in conversion of a serotype Y stain to serotypes 2a, 3b, 5a and X, respec…	-	Required for resistance to host defence and for the intracellular spread, but not for bacterial invasion	-
QD2021_GM000839	51.9	9.2e-46	VFG009303	CVF305	Pantothenate synthesis	panC pantoate--beta-alanine ligase
QD2021_GM000845	65.4	2.5e-107	VFG048826	CVF854	Capsule	glucose-1-phosphate thymidylyltransferase		GBS can be suclassified into serotypes according to the immunologic type of the polysaccharide capsule. Of the nine serotypes described so far, the type Ia, Ib, II, III and V are reponsible for the majority of invasive human GBS disease; serotype III is particularly important becasue it causes the majority of infection to neonates	The different capsular polysaccharides consists of high-molecular-weight polymers with a repeating unit composed of glucose, galactose, N-acetylglucosamine and sialic acid; sialic acid plays important role in virulence	Inhibits the binding of the activated complement factor C3b to the surface of S. agalactiae, preventing the activation of the alternative complement pathway and inhibits complement-mediated opsonophagocytosis	-
QD2021_GM000846	56.1	3e-110	VFG037923	CVF775	Capsule	M3Q_285 nucleoside-diphosphate sugar epimerase		GBS can be suclassified into serotypes according to the immunologic type of the polysaccharide capsule. Of the nine serotypes described so far, the type Ia, Ib, II, III and V are reponsible for the majority of invasive human GBS disease; serotype III is particularly important becasue it causes the majority of infection to neonates	The different capsular polysaccharides consists of high-molecular-weight polymers with a repeating unit composed of glucose, galactose, N-acetylglucosamine and sialic acid; sialic acid plays important role in virulence	Inhibits the binding of the activated complement factor C3b to the surface of S. agalactiae, preventing the activation of the alternative complement pathway and inhibits complement-mediated opsonophagocytosis	-
QD2021_GM000847	52.8	8.2e-48	VFG007664	CVF282	Capsular polysaccharide	rmlC dTDP-4-dehydrorhamnose 3,5-epimerase
QD2021_GM000849	55.7	5.6e-112	VFG005097	CVF110	Capsule	capL hypothetical protein		GBS can be suclassified into serotypes according to the immunologic type of the polysaccharide capsule. Of the nine serotypes described so far, the type Ia, Ib, II, III and V are reponsible for the majority of invasive human GBS disease; serotype III is particularly important becasue it causes the majority of infection to neonates	The different capsular polysaccharides consists of high-molecular-weight polymers with a repeating unit composed of glucose, galactose, N-acetylglucosamine and sialic acid; sialic acid plays important role in virulence	Inhibits the binding of the activated complement factor C3b to the surface of S. agalactiae, preventing the activation of the alternative complement pathway and inhibits complement-mediated opsonophagocytosis	-
QD2021_GM000851	56.4	8.7e-55	VFG047304	CVF834	LPS	galactosyl transferase		Composed of the O-antigen, core polysaccharides and lipid A; the genes involved in the biosynthesis of the basic O-antigen are located in the rfb/rfc loci; O-antigen modification is associated with temperate bacteriophages. Four different serotype-converting phages have been found: SfII, Sf6, SfV and SfX, which are involved in conversion of a serotype Y stain to serotypes 2a, 3b, 5a and X, respec…	-	Required for resistance to host defence and for the intracellular spread, but not for bacterial invasion	-
QD2021_GM000858	42.4	2.9e-67	VFG047000	CVF834	LPS	mannose-1-phosphate guanylyltransferase GDP		Composed of the O-antigen, core polysaccharides and lipid A; the genes involved in the biosynthesis of the basic O-antigen are located in the rfb/rfc loci; O-antigen modification is associated with temperate bacteriophages. Four different serotype-converting phages have been found: SfII, Sf6, SfV and SfX, which are involved in conversion of a serotype Y stain to serotypes 2a, 3b, 5a and X, respec…	-	Required for resistance to host defence and for the intracellular spread, but not for bacterial invasion	-
QD2021_GM000862	41.9	4e-89	VFG023800	CVF043	O-antigen	YE105_C1181 TrsG protein-like protein		Y. enterocolitica O antigen expression is temperature regulated.	-	LPS O antigen mutants were severely impaired in their ability to colonize the Peyer's patches and did not colonize spleen and liver. The absence of O antigen in the outer membrane affects the expression of other Yersinia virulence factors.	-
QD2021_GM000879	52.2	2.6e-256	VFG049190	CVF861	T6SS-II	protein disaggregation chaperone
QD2021_GM000907	69.1	4.7e-165	VFG046475	CVF827	EF-Tu	translation elongation factor Tu		-	-	Surface-expressed elongation factor-Tu (EF-Tu) mediates attachment by interacting with host cell nucleolin	-
QD2021_GM000933	57.3	1.7e-18	VFG011430	CVF383	LPS	acpXL acyl carrier protein		Composed of the O-antigen, core polysaccharides and lipid A; the genes involved in the biosynthesis of the basic O-antigen are located in the rfb/rfc loci; O-antigen modification is associated with temperate bacteriophages. Four different serotype-converting phages have been found: SfII, Sf6, SfV and SfX, which are involved in conversion of a serotype Y stain to serotypes 2a, 3b, 5a and X, respec…	-	Required for resistance to host defence and for the intracellular spread, but not for bacterial invasion	-
QD2021_GM000980	46.8	2.2e-65	VFG013158	CVF494	LOS	lgtF glycosyl transferase family 2		Biosynthesis pathway of LOS is producing a branched oligosaccharide attached to a lipid A via two 3-deoxy-D-manno-2-octulosonic acid (KDO) molecules. The rfaC gene product adds the first heptose (Hep I) to KDO. The rfaF gene product adds the second Hep onto Hep I and is required for <alpha>-chain elongation. The lgtF gene product adds the first Glc of the <alpha>-chain. Genes lgtA, lgtB, lgtE are…	-	Involved in immune system evasion, attachment to epithelial tissue, important mediator of the proinflammatory response;LOS sialylation (by the enzyme Lst) prevents complement deposition and phagocytosis by neutrophils;LOS modification by phosphoethanolamine (by the enzyme LptA) provides resistance to antimicrobial peptides and complement	Binds to asialoglycoprotein receptors on the host cell surface
QD2021_GM000997	66.4	1.5e-161	VFG005579	CVF153	Streptococcal enolase	eno phosphopyruvate hydratase
QD2021_GM000999	41.1	2.9e-27	VFG010519	CVF348	Enhanced entry proteins	lpg1356 TPR repeat protein
QD2021_GM001008	53	9.2e-142	VFG037030	CVF760	Catalase	katA catalase
QD2021_GM001147	54.4	2.8e-48	VFG011949	CVF397	Flagella	flgR acetoacetate metabolism regulatory protein AtoC		-	-	Required for efficient cellular invasion.; YplA, a phospholipase is secreted by this type III flagellum secretion system. YplA is required for survival of Y. enterocolitica in the Peyer's patches and for stimulation of the acute inflammatory response of the host to the infection.	-
QD2021_GM001276	50	3.1e-21	VFG005767	CVF171	Beta-hemolysin/cytolysin	cylG 3-ketoacyl-ACP-reductase CylG
QD2021_GM001434	46.6	2.4e-48	VFG001867	VF0169	SodB	sodB superoxide dismutase		-	-	A cytoplasmic iron superoxide dismutase; important for intracellular survival and transmission	-
QD2021_GM001470	41.5	7.8e-14	VFG016542	CVF591	Capsule	galE UDPglucose 4-epimerase		GBS can be suclassified into serotypes according to the immunologic type of the polysaccharide capsule. Of the nine serotypes described so far, the type Ia, Ib, II, III and V are reponsible for the majority of invasive human GBS disease; serotype III is particularly important becasue it causes the majority of infection to neonates	The different capsular polysaccharides consists of high-molecular-weight polymers with a repeating unit composed of glucose, galactose, N-acetylglucosamine and sialic acid; sialic acid plays important role in virulence	Inhibits the binding of the activated complement factor C3b to the surface of S. agalactiae, preventing the activation of the alternative complement pathway and inhibits complement-mediated opsonophagocytosis	-
QD2021_GM001632	65.7	9.8e-86	VFG013531	CVF495	Exopolysaccharide	pgi glucose-6-phosphate isomerase
QD2021_GM001806	46.7	9.5e-21	VFG005938	CVF186	Capsule	epsH exopolysaccharide biosynthesis protein, acetyltransferase		GBS can be suclassified into serotypes according to the immunologic type of the polysaccharide capsule. Of the nine serotypes described so far, the type Ia, Ib, II, III and V are reponsible for the majority of invasive human GBS disease; serotype III is particularly important becasue it causes the majority of infection to neonates	The different capsular polysaccharides consists of high-molecular-weight polymers with a repeating unit composed of glucose, galactose, N-acetylglucosamine and sialic acid; sialic acid plays important role in virulence	Inhibits the binding of the activated complement factor C3b to the surface of S. agalactiae, preventing the activation of the alternative complement pathway and inhibits complement-mediated opsonophagocytosis	-
QD2021_GM001808	63.1	6.2e-155	VFG037903	CVF775	Capsule	ugd UDP-glucose 6-dehydrogenase		GBS can be suclassified into serotypes according to the immunologic type of the polysaccharide capsule. Of the nine serotypes described so far, the type Ia, Ib, II, III and V are reponsible for the majority of invasive human GBS disease; serotype III is particularly important becasue it causes the majority of infection to neonates	The different capsular polysaccharides consists of high-molecular-weight polymers with a repeating unit composed of glucose, galactose, N-acetylglucosamine and sialic acid; sialic acid plays important role in virulence	Inhibits the binding of the activated complement factor C3b to the surface of S. agalactiae, preventing the activation of the alternative complement pathway and inhibits complement-mediated opsonophagocytosis	-
QD2021_GM001809	59.2	6.9e-101	VFG037910	CVF775	Capsule	AB57_0095 VI polysaccharide biosynthesis protein VipB/tviC		GBS can be suclassified into serotypes according to the immunologic type of the polysaccharide capsule. Of the nine serotypes described so far, the type Ia, Ib, II, III and V are reponsible for the majority of invasive human GBS disease; serotype III is particularly important becasue it causes the majority of infection to neonates	The different capsular polysaccharides consists of high-molecular-weight polymers with a repeating unit composed of glucose, galactose, N-acetylglucosamine and sialic acid; sialic acid plays important role in virulence	Inhibits the binding of the activated complement factor C3b to the surface of S. agalactiae, preventing the activation of the alternative complement pathway and inhibits complement-mediated opsonophagocytosis	-
QD2021_GM001817	47.6	6.7e-37	VFG047102	CVF834	LPS	WbqC-like family protein		Composed of the O-antigen, core polysaccharides and lipid A; the genes involved in the biosynthesis of the basic O-antigen are located in the rfb/rfc loci; O-antigen modification is associated with temperate bacteriophages. Four different serotype-converting phages have been found: SfII, Sf6, SfV and SfX, which are involved in conversion of a serotype Y stain to serotypes 2a, 3b, 5a and X, respec…	-	Required for resistance to host defence and for the intracellular spread, but not for bacterial invasion	-
QD2021_GM001818	54.5	1.5e-41	VFG047090	CVF834	LPS	DegT/DnrJ/EryC1/StrS family sugar aminotransferase		Composed of the O-antigen, core polysaccharides and lipid A; the genes involved in the biosynthesis of the basic O-antigen are located in the rfb/rfc loci; O-antigen modification is associated with temperate bacteriophages. Four different serotype-converting phages have been found: SfII, Sf6, SfV and SfX, which are involved in conversion of a serotype Y stain to serotypes 2a, 3b, 5a and X, respec…	-	Required for resistance to host defence and for the intracellular spread, but not for bacterial invasion	-
QD2021_GM001827	49.5	8.4e-123	VFG037990	CVF775	Capsule	BJAB07104_00096 putative UDP-glucose 6-dehydrogenase		GBS can be suclassified into serotypes according to the immunologic type of the polysaccharide capsule. Of the nine serotypes described so far, the type Ia, Ib, II, III and V are reponsible for the majority of invasive human GBS disease; serotype III is particularly important becasue it causes the majority of infection to neonates	The different capsular polysaccharides consists of high-molecular-weight polymers with a repeating unit composed of glucose, galactose, N-acetylglucosamine and sialic acid; sialic acid plays important role in virulence	Inhibits the binding of the activated complement factor C3b to the surface of S. agalactiae, preventing the activation of the alternative complement pathway and inhibits complement-mediated opsonophagocytosis	-
QD2021_GM001915	45.7	2.1e-54	VFG045688	CVF618	Capsule	uppS undecaprenyl diphosphate synthase		GBS can be suclassified into serotypes according to the immunologic type of the polysaccharide capsule. Of the nine serotypes described so far, the type Ia, Ib, II, III and V are reponsible for the majority of invasive human GBS disease; serotype III is particularly important becasue it causes the majority of infection to neonates	The different capsular polysaccharides consists of high-molecular-weight polymers with a repeating unit composed of glucose, galactose, N-acetylglucosamine and sialic acid; sialic acid plays important role in virulence	Inhibits the binding of the activated complement factor C3b to the surface of S. agalactiae, preventing the activation of the alternative complement pathway and inhibits complement-mediated opsonophagocytosis	-
QD2021_GM001921	41.1	2.4e-57	VFG007662	CVF282	Capsular polysaccharide	rmlD dTDP-4-dehydrorhamnose reductase
QD2021_GM002080	58.4	2.8e-29	VFG006471	CVF221	Urease	ureA urease		-	~550kDa nickel metalloenzyme comprised of two distinct subunits-UreA and UreB, the UreEFGH proteins are required for activation of urease by incorporating nickel ions into the urease apoenzyme, UreI functions as an acid-dependent urea channel; PDB code: 1E9Z	An important colonization factor, contributes to acid resistance, epithelial cell damage, chemotactic behaviour, and nitrogen metabolism	A Ni2+-containing enzyme, catalyzes the hydrolysis of urea to ammonium and carbon dioxide. Urea channels (UreI) present in the inner membrane are opened at pH<6.5, allowing delivery of urea to urease. The ammonia produced diffuses into, and thus buffers the periplasm.
QD2021_GM002081	57.9	1.2e-38	VFG000269	VF0050	Urease	ureA urease alpha subunit UreA		-	~550kDa nickel metalloenzyme comprised of two distinct subunits-UreA and UreB, the UreEFGH proteins are required for activation of urease by incorporating nickel ions into the urease apoenzyme, UreI functions as an acid-dependent urea channel; PDB code: 1E9Z	An important colonization factor, contributes to acid resistance, epithelial cell damage, chemotactic behaviour, and nitrogen metabolism	A Ni2+-containing enzyme, catalyzes the hydrolysis of urea to ammonium and carbon dioxide. Urea channels (UreI) present in the inner membrane are opened at pH<6.5, allowing delivery of urea to urease. The ammonia produced diffuses into, and thus buffers the periplasm.
QD2021_GM002082	65	3e-214	VFG006476	CVF221	Urease	ureB urease		-	~550kDa nickel metalloenzyme comprised of two distinct subunits-UreA and UreB, the UreEFGH proteins are required for activation of urease by incorporating nickel ions into the urease apoenzyme, UreI functions as an acid-dependent urea channel; PDB code: 1E9Z	An important colonization factor, contributes to acid resistance, epithelial cell damage, chemotactic behaviour, and nitrogen metabolism	A Ni2+-containing enzyme, catalyzes the hydrolysis of urea to ammonium and carbon dioxide. Urea channels (UreI) present in the inner membrane are opened at pH<6.5, allowing delivery of urea to urease. The ammonia produced diffuses into, and thus buffers the periplasm.
QD2021_GM002085	75.3	3.2e-85	VFG006496	CVF221	Urease	ureG urease/hydrogenase-associated predicted GTPase UreG		-	~550kDa nickel metalloenzyme comprised of two distinct subunits-UreA and UreB, the UreEFGH proteins are required for activation of urease by incorporating nickel ions into the urease apoenzyme, UreI functions as an acid-dependent urea channel; PDB code: 1E9Z	An important colonization factor, contributes to acid resistance, epithelial cell damage, chemotactic behaviour, and nitrogen metabolism	A Ni2+-containing enzyme, catalyzes the hydrolysis of urea to ammonium and carbon dioxide. Urea channels (UreI) present in the inner membrane are opened at pH<6.5, allowing delivery of urea to urease. The ammonia produced diffuses into, and thus buffers the periplasm.
QD2021_GM002107	50.1	1.8e-85	VFG019078	CVF123	Streptococcal plasmin receptor/GAPDH	plr/gapA glyceraldehyde-3-phosphate dehydrogenase
QD2021_GM002141	41.2	1.6e-55	VFG013394	CVF494	LOS	lpxA UDP-N-acetylglucosamine acyltransferase		Biosynthesis pathway of LOS is producing a branched oligosaccharide attached to a lipid A via two 3-deoxy-D-manno-2-octulosonic acid (KDO) molecules. The rfaC gene product adds the first heptose (Hep I) to KDO. The rfaF gene product adds the second Hep onto Hep I and is required for <alpha>-chain elongation. The lgtF gene product adds the first Glc of the <alpha>-chain. Genes lgtA, lgtB, lgtE are…	-	Involved in immune system evasion, attachment to epithelial tissue, important mediator of the proinflammatory response;LOS sialylation (by the enzyme Lst) prevents complement deposition and phagocytosis by neutrophils;LOS modification by phosphoethanolamine (by the enzyme LptA) provides resistance to antimicrobial peptides and complement	Binds to asialoglycoprotein receptors on the host cell surface
QD2021_GM002218	51.6	3.6e-53	VFG000077	VF0074	ClpP	clpP ATP-dependent Clp protease proteolytic subunit		21.6 kDa protein belongs to a family of proteases highly conserved in prokaryotes and eukaryotes	-	Serine protease involved in proteolysis and is required for growth under stress conditions	-
QD2021_GM002235	52.3	7.2e-29	VFG008112	CVF305	Pantothenate synthesis	panD aspartate 1-decarboxylase
QD2021_GM002306	42.7	3.1e-60	VFG049150	VF0573	Colibactin	clbD colibactin biosynthesis dehydrogenase ClbD		Colibactins are hybrid polyketide-nonribosomal peptides produced by Escherichia coli, Klebsiella pneumoniae, Enterobacter aerogenes, and Citrobacter koseri harboring the pks genomic island.	-	Inducing DNA damage	Directly generating DNA interstand cross-links
QD2021_GM002331	40.9	1.8e-13	VFG005069	CVF110	Capsule	cap8J capsular polysaccharide synthesis enzyme		GBS can be suclassified into serotypes according to the immunologic type of the polysaccharide capsule. Of the nine serotypes described so far, the type Ia, Ib, II, III and V are reponsible for the majority of invasive human GBS disease; serotype III is particularly important becasue it causes the majority of infection to neonates	The different capsular polysaccharides consists of high-molecular-weight polymers with a repeating unit composed of glucose, galactose, N-acetylglucosamine and sialic acid; sialic acid plays important role in virulence	Inhibits the binding of the activated complement factor C3b to the surface of S. agalactiae, preventing the activation of the alternative complement pathway and inhibits complement-mediated opsonophagocytosis	-
QD2021_GM002362	61.2	1.1e-137	VFG039282	CVF803	T4SS effectors	CBU_0270 Coxiella Dot/Icm type IVB secretion system translocated effector, trans-2-enoyl-CoA reductase
QD2021_GM002369	40.9	5.5e-51	VFG026700	CVF315	Mycobactin	mbtI anthranilate synthase component I		Mycobacteria produce two classes of siderophores, mycobactins and the exochelins. Pathogenic mycobacteria solely produce mycobactins, whereas saprophytic mycobacteria such as M. smegmatis and Mycobacterium neoarum produce both mycobactins and exochelins; Mycobactins are salicylatecontaining siderophores, and exochelins are peptidic molecules; Mycobactins are found in two forms that differ in the …	-	Cell-association mycobactin participates in iron internalization and/or to serve as a temporary iron-holding molecule to prevent sudden influx of excess iron if the metal suddenly becomes available after a period of iron limitation	-
QD2021_GM002372	43.5	2.3e-32	VFG026357	CVF308	Tryptophan synthesis	trpD anthranilate phosphoribosyltransferase
QD2021_GM002377	68.8	2.5e-308	VFG001862	VF0168	KatAB	katB catalase-peroxidase KatB		-	-	A periplasmic catalase, expressed maximally during the postexponential phase; important for intracellular survival and transmission	-
QD2021_GM002410	51.4	4.5e-80	VFG013197	CVF506	Heme biosynthesis	hemB Porphobilinogen synthase
QD2021_GM002551	42.3	5.6e-23	VFG045567	VF0156	Dot/Icm	lpg2370 Dot/Icm type IV secretion system effector		14 genes share detecable homology to the tra/trb genes of col1b-P9 plasmid, a member of the IncI class of conjugal plasmids; the second type IV secretion apparatus lvh(Legionella vir homologs) system is poorly characterized. Its 11 genes are located on a genomic-island-like region. It might play a role in the efficiency of host cell infection by L. pneumophila grown at lower temperatures. However…	Majority of the dot/icm genes are predicted to encode membrane-associated proteins;DotA is an integral cytoplasmic membrane protein with 8 membrane-spanning domians; IcmK and IcmB proteins are on bacterial surface; IcmQ, IcmS, IcmR, IcmW located in the bacterial cytoplasm;IcmS, IcmW, IvgA are chaperons; IcmX are periplasmic protein; RalF structure: 1XSZ	Allows survival and growth in macrophages, prevent phagosome acifidication and lysosome fusion, essential for induction of apoptosis in human macrophages	Assemble and activate a type IV secretion system in the bacterial membrane that exports plasmid and virulence factors to inhibit the phago-lysosome fusion and reprogram the Legionella-bearing vacuole; IcmS was shown to bind members of the SidE family (SidE, SdeA, SdeB, SdeC) and to be required for the export of SdeA; IcmW interacted with and was required for the translocation of additional Dot/Ic…
