# Supplementary material for: Characterization and the first complete genome sequence of a novel strain of Bergeyella porcorum isolated from pigs in China
Source: BMC Microbiol. 2024 Jun 17;24:214. doi: 10.1186/s12866-024-03366-6 (PMC11181579; doi:10.1186/s12866-024-03366-6)
Supplement: Supplementary file 3 — Supplementary Material 3 [file 12866_2024_3366_MOESM3_ESM.xls]

## Sheet: NR
Table S1. Gene functions predicted by NR.
Gene_id	Identity	E_value	Subject_id	Subject_description
QD2021_GM000001	64.8	1.1e-47	WP_004918013.1	low molecular weight phosphotyrosine protein phosphatase [Riemerella anatipestifer RA-YM]
QD2021_GM000002	83.6	1.2e-109	WP_069798243.1	16S rRNA (cytidine1402-2'-O)-methyltransferase [Cloacibacterium normanense]
QD2021_GM000003	68.8	4.7e-139	WP_066677227.1	MULTISPECIES: hypothetical protein [Chryseobacterium|Chryseobacterium sp.]
QD2021_GM000004	66.9	7.2e-180	WP_039354387.1	peptidase S13 [Chryseobacterium jeonii]
QD2021_GM000005	69	4.9e-156	WP_039354386.1	two-component sensor histidine kinase [Chryseobacterium jeonii]
QD2021_GM000006	76.4	2e-116	ODS89753.1	twin arginine-targeting protein translocase TatC [Chryseobacterium sp. SCN 40-13]
QD2021_GM000007	75.6	1.5e-131	WP_050020773.1	MULTISPECIES: D-arabinose 5-phosphate isomerase [Chryseobacterium|Chryseobacterium gallinarum|Chryseobacterium sp.]
QD2021_GM000008	86.9	0	WP_048498068.1	ATP-dependent DNA helicase RecQ [Chryseobacterium koreense]
QD2021_GM000009	91.8	4.2e-239	WP_002664088.1	dihydrolipoyl dehydrogenase [Bergeyella zoohelcum]
QD2021_GM000010	70.6	8e-306	WP_002661356.1	hypothetical protein [Bergeyella zoohelcum]
QD2021_GM000011	68.3	2.7e-171	WP_002661354.1	hypothetical protein [Bergeyella zoohelcum]
QD2021_GM000012	46.9	5.5e-60	WP_051803481.1	hypothetical protein [Chryseobacterium antarcticum|Chryseobacterium antarcticum,]
QD2021_GM000013	78.3	3.3e-159	ODS87325.1	DNA recombination protein RecF [Chryseobacterium sp. SCN 40-13]
QD2021_GM000014	71.8	4e-55	WP_042721877.1	Rrf2 family transcriptional regulator [Flavobacterium sp. B17]
QD2021_GM000015	73.2	2.3e-103	WP_047384150.1	iron-sulfur cluster repair di-iron protein [Chryseobacterium sp. YR485]
QD2021_GM000016	64	5.6e-50	WP_028122304.1	hypothetical protein [Epilithonimonas tenax]
QD2021_GM000017	70.1	3.2e-32	WP_065720723.1	hypothetical protein [Chryseobacterium sp.]
QD2021_GM000018	65.9	9.7e-269	WP_055042887.1	recombinase [Chryseobacterium sp. FF12]
QD2021_GM000019	80.8	4.4e-98	WP_029297185.1	monofunctional biosynthetic peptidoglycan transglycosylase [Chryseobacterium hispalense]
QD2021_GM000020	62.9	2e-121	ODS87320.1	ABC transporter substrate-binding protein [Chryseobacterium sp. SCN 40-13]
QD2021_GM000022	70.9	4.8e-24	WP_062702191.1	hypothetical protein [Chryseobacterium indologenes]
QD2021_GM000024	58.3	3.8e-36	WP_002663460.1	DUF5053 domain-containing protein [Bergeyella zoohelcum]
QD2021_GM000027	84.9	1e-34	SDE69480.1	protein of unknown function [Riemerella columbipharyngis]
QD2021_GM000028	89.3	1.3e-28	WP_002663501.1	transcriptional regulator [Bergeyella zoohelcum]
QD2021_GM000029	58.5	0	WP_055042890.1	hypothetical protein [Chryseobacterium sp. FF12]
QD2021_GM000030	93.9	2.6e-207	WP_038337355.1	hypothetical protein [Empedobacter falsenii]
QD2021_GM000031	88.6	4.4e-73	WP_052218049.1	hypothetical protein [Empedobacter falsenii]
QD2021_GM000032	80.8	6.8e-162	WP_018675700.1	hypothetical protein [Riemerella columbina]
QD2021_GM000034	46.4	1.1e-30	WP_018674880.1	hypothetical protein [Riemerella columbina]
QD2021_GM000036	94.8	7e-158	WP_002661396.1	malate dehydrogenase, NAD-dependent [Bergeyella zoohelcum]
QD2021_GM000037	84.8	0	ODS88679.1	ATP-dependent DNA helicase [Chryseobacterium sp. SCN 40-13]
QD2021_GM000038	62.9	3.7e-67	WP_028298246.1	NAD(P)H-dependent oxidoreductase [Olivibacter sitiensis]
QD2021_GM000039	81.8	0	ODS88750.1	DNA polymerase I [Chryseobacterium sp. SCN 40-13]
QD2021_GM000041	74.3	1.1e-246	WP_055042731.1	alpha-amlyase [Chryseobacterium sp. FF12]
QD2021_GM000042	83.1	6e-83	WP_048498441.1	membrane protein [Chryseobacterium koreense]
QD2021_GM000044	70.6	0	ODS88751.1	peptidase M16 [Chryseobacterium sp. SCN 40-13]
QD2021_GM000046	87	2.7e-144	ODS90000.1	protease [Chryseobacterium sp. SCN 40-13]
QD2021_GM000047	80	3.1e-276	ODS90126.1	amino acid transporter [Chryseobacterium sp. SCN 40-13]
QD2021_GM000048	42.2	8.1e-247	ACU07448.1	hypothetical protein [Flavobacteriaceae bacterium 3519-10, FIC_00997]
QD2021_GM000050	80.9	5.4e-90	ODS87328.1	hypothetical protein [Chryseobacterium sp. SCN 40-13, ABS44_11995]
QD2021_GM000051	82.1	4.1e-30	WP_069798662.1	hypothetical protein [Cloacibacterium normanense|Cloacibacterium normanense,]
QD2021_GM000053	95.2	0	WP_002664530.1	GTP-binding protein TypA/BipA [Bergeyella zoohelcum]
QD2021_GM000055	80.6	1.9e-161	WP_041984843.1	putative carboxymethylenebutenolidase [Capnocytophaga canimorsus]
QD2021_GM000056	52.6	8.2e-35	WP_054718313.1	hypothetical protein [Marinifilum fragile]
QD2021_GM000057	67.3	3.8e-70	WP_066420276.1	semialdehyde dehydrogenase [Bacillus cohnii]
QD2021_GM000058	63.6	4.5e-120	WP_019974011.1	hypothetical protein [Empedobacter brevis]
QD2021_GM000059	60.3	1.5e-39	WP_051935871.1	hypothetical protein [Salegentibacter sp. Hel_I_6]
QD2021_GM000061	58	1.9e-60	WP_034529687.1	MBL fold metallo-hydrolase [Bacteroides sp. D20]
QD2021_GM000063	78.1	1.4e-199	WP_069798475.1	histidyl-tRNA synthetase [Cloacibacterium normanense]
QD2021_GM000064	71.4	1.1e-22	WP_031501976.1	hypothetical protein [Chryseobacterium haifense]
QD2021_GM000065	82.3	3.9e-165	WP_066699677.1	cystathionine beta-synthase [Chryseobacterium contaminans]
QD2021_GM000067	73.2	0	WP_015806034.1	hypothetical protein [Flavobacteriaceae bacterium 3519-10, FIC_01301]
QD2021_GM000068	77.9	3e-235	WP_007847412.1	MULTISPECIES: hypothetical protein [Chryseobacterium|Chryseobacterium sp.]
QD2021_GM000069	89.2	1.7e-131	WP_052911249.1	3-deoxy-8-phosphooctulonate synthase [Riemerella anatipestifer]
QD2021_GM000070	49.5	1.1e-22	CEN34060.1	conserved hypothetical protein [Capnocytophaga cynodegmi]
QD2021_GM000071	77	0	WP_055043401.1	TonB-dependent receptor [Chryseobacterium sp. FF12]
QD2021_GM000072	84.9	0	WP_002663873.1	alanine--tRNA ligase [Bergeyella zoohelcum]
QD2021_GM000073	68.8	0	WP_038439181.1	Type I restriction-modification system, DNA-methyltransferase subunit M [Haemophilus influenzae CGSHiCZ412602]
QD2021_GM000074	69.5	3.6e-60	WP_051052661.1	hypothetical protein [Avibacterium paragallinarum]
QD2021_GM000075	46.2	2.6e-76	WP_051890652.1	serine kinase [Chryseobacterium vrystaatense]
QD2021_GM000076	49.8	2.5e-75	WP_034727991.1	nucleotidyltransferase [Chryseobacterium sp. JM1]
QD2021_GM000077	75.4	1.9e-215	WP_034686244.1	glycosyl hydrolase family 109 [Chryseobacterium piperi]
QD2021_GM000078	69.3	1.9e-54	ODS90199.1	ATPase [Chryseobacterium sp. SCN 40-13]
QD2021_GM000079	72.6	8.6e-149	WP_031503971.1	glutamine cyclotransferase [Chryseobacterium haifense]
QD2021_GM000080	55.3	6.5e-69	ODS90200.1	hypothetical protein [Chryseobacterium sp. SCN 40-13, ABS44_01235]
QD2021_GM000081	92.6	6.4e-107	WP_069796688.1	Deoxyadenosine/deoxycytidine kinase [Cloacibacterium normanense]
QD2021_GM000082	61.7	4e-33	WP_055043250.1	arsenate reductase [Chryseobacterium sp. FF12]
QD2021_GM000083	76.9	6.3e-89	ODS88256.1	phosphate transport regulator [Chryseobacterium sp. SCN 40-13]
QD2021_GM000085	75.1	3e-109	WP_048509684.1	inorganic phosphate transporter [Chryseobacterium sp. FH2]
QD2021_GM000086	82.7	3.8e-154	WP_013446815.1	Geranylgeranyl pyrophosphate synthase [Riemerella anatipestifer]
QD2021_GM000087	63.2	9e-116	WP_031502930.1	hypothetical protein [Chryseobacterium haifense]
QD2021_GM000088	78	1.1e-113	WP_027384511.1	hydrolase TatD [Chryseobacterium caeni]
QD2021_GM000089	61	7.7e-305	WP_055043201.1	hypothetical protein [Chryseobacterium sp. FF12]
QD2021_GM000090	60	4.3e-63	WP_070904804.1	hypothetical protein [Elizabethkingia meningoseptica|Elizabethkingia meningoseptica,]
QD2021_GM000091	93.4	0	WP_002663724.1	methionine--tRNA ligase [Bergeyella zoohelcum]
QD2021_GM000092	53.8	3.8e-116	WP_034717308.1	Thioredoxin-like domain-containing protein [Chryseobacterium antarcticum]
QD2021_GM000093	68.3	3.4e-73	WP_054513269.1	hypothetical protein [Chryseobacterium sp.]
QD2021_GM000094	73.5	9.1e-18	WP_047495019.1	hypothetical protein [Chryseobacterium sp. OV705]
QD2021_GM000095	73.9	2.9e-180	WP_062703256.1	hypothetical protein [Chryseobacterium indologenes|Chryseobacterium indologenes,]
QD2021_GM000096	73.8	5e-167	SDO53153.1	lipoprotein-releasing system permease protein [Cloacibacterium normanense]
QD2021_GM000097	83	1.5e-253	ODS89325.1	ribonuclease G [Chryseobacterium sp. SCN 40-13]
QD2021_GM000098	88	1.5e-46	AFR34920.1	Bacterial nucleoid DNA-binding protein [Riemerella anatipestifer RA-CH-1]
QD2021_GM000099	63.9	6.4e-131	WP_063971094.1	A/G-specific adenine glycosylase [Epilithonimonas sp. J200]
QD2021_GM000100	73.2	0	WP_069798254.1	tonB-linked outer membrane, SusC/RagA family protein [Cloacibacterium normanense]
QD2021_GM000101	63.7	2.9e-191	WP_069798256.1	Starch-binding associating with outer membrane [Cloacibacterium normanense]
QD2021_GM000102	52.8	2e-106	WP_047432038.1	hypothetical protein [Chryseobacterium sp. YR477]
QD2021_GM000103	54.1	1.1e-94	WP_057938077.1	magnesium transporter [Algoriphagus sp. NH1]
QD2021_GM000104	83.7	0	WP_048498957.1	alpha-glucosidase [Chryseobacterium koreense]
QD2021_GM000105	70.8	4.1e-85	WP_063971008.1	coenzyme A pyrophosphatase [Epilithonimonas sp. J200]
QD2021_GM000106	89.8	2.1e-134	SEH39109.1	1-acyl-sn-glycerol-3-phosphate acyltransferase [Chryseobacterium culicis]
QD2021_GM000107	40.9	3.9e-28	WP_055042605.1	hypothetical protein [Chryseobacterium sp. FF12]
QD2021_GM000108	82	1e-207	WP_034970190.1	4-hydroxybutyrate CoA-transferase [Epilithonimonas sp. FH1]
QD2021_GM000109	59.5	5.2e-45	WP_034719568.1	hypothetical protein [Chryseobacterium antarcticum|Chryseobacterium antarcticum,]
QD2021_GM000110	86.2	0	SEM48013.1	DNA ligase (NAD+) [Chryseobacterium taichungense]
QD2021_GM000111	80.4	0	ODS88857.1	protein translocase subunit SecDF [Chryseobacterium sp. SCN 40-13]
QD2021_GM000112	84.1	1.6e-230	ODS89600.1	oxygen-independent coproporphyrinogen III oxidase [Chryseobacterium sp. SCN 40-13]
QD2021_GM000113	78	0	ODS90050.1	cytochrome C biogenesis protein CcsB [Chryseobacterium sp. SCN 40-13]
QD2021_GM000114	69.2	1.9e-180	WP_068944189.1	glycosyl transferase family 1 [Chryseobacterium sp. G972]
QD2021_GM000115	74	0	WP_014937175.1	hypothetical protein [Riemerella anatipestifer|Riemerella anatipestifer,]
QD2021_GM000116	64.8	1.8e-16	WP_031504240.1	hypothetical protein [Chryseobacterium haifense]
QD2021_GM000117	65.7	4.5e-132	WP_039345479.1	hypothetical protein [Chryseobacterium solincola|Chryseobacterium solincola,]
QD2021_GM000118	91.4	2.2e-125	WP_050020092.1	MULTISPECIES: 23S rRNA (guanosine(2251)-2'-O)-methyltransferase RlmB [Chryseobacterium]
QD2021_GM000119	89.7	2.4e-77	WP_047442534.1	MULTISPECIES: hypothetical protein [Chryseobacterium|Chryseobacterium sp.]
QD2021_GM000120	85	1e-160	SDL74095.1	MoxR-like ATPase [Chryseobacterium taihuense]
QD2021_GM000121	74.9	1.8e-123	WP_031503280.1	hypothetical protein [Chryseobacterium haifense]
QD2021_GM000122	62.4	6.8e-96	WP_034757125.1	hypothetical protein [Chryseobacterium sp. OV259]
QD2021_GM000123	71.1	2.1e-131	SDI73030.1	Ca-activated chloride channel family protein [Chryseobacterium taeanense]
QD2021_GM000124	63	8e-123	WP_048498347.1	VWA domain-containing protein [Chryseobacterium koreense]
QD2021_GM000125	56.5	2.5e-70	WP_048498346.1	aerotolerance regulator BatC [Chryseobacterium koreense]
QD2021_GM000126	42.5	9.6e-132	WP_048505640.1	hypothetical protein [Chryseobacterium angstadtii|Chryseobacterium angstadtii,]
QD2021_GM000127	79.9	1.7e-80	ODS89683.1	hypothetical protein [Chryseobacterium sp. SCN 40-13, ABS44_03600]
QD2021_GM000128	56.2	9e-15	WP_034757141.1	hypothetical protein [Chryseobacterium sp. OV259]
QD2021_GM000129	57.4	1.3e-101	WP_015806486.1	Isochorismate synthase [Flavobacteriaceae bacterium 3519-10]
QD2021_GM000130	79.9	1.9e-60	ODS89689.1	thioesterase [Chryseobacterium sp. SCN 40-13]
QD2021_GM000131	83.6	1.2e-91	WP_048500668.1	glycerol acyltransferase [Chryseobacterium koreense]
QD2021_GM000132	82.6	9.1e-98	WP_034767427.1	bifunctional pyrazinamidase/nicotinamidase [Chryseobacterium haifense]
QD2021_GM000133	83.2	6.2e-88	ODS87447.1	Crp/Fnr family transcriptional regulator [Chryseobacterium sp. SCN 40-13]
QD2021_GM000134	68.8	8.7e-72	SEG53775.1	Outer membrane protein beta-barrel domain-containing protein [Chryseobacterium humi]
QD2021_GM000135	69.9	3.7e-139	WP_055042778.1	3-dehydroquinate synthase [Chryseobacterium sp. FF12]
QD2021_GM000136	81.7	2.4e-187	WP_014937156.1	proline dehydrogenase [Riemerella anatipestifer]
QD2021_GM000137	72.8	0	WP_007846316.1	MULTISPECIES: primosomal protein N' [Chryseobacterium]
QD2021_GM000138	65.3	2.8e-38	WP_066750130.1	camphor resistance protein CrcB [Chryseobacterium sp. IHB B 10212]
QD2021_GM000139	90.7	4.8e-162	WP_066439872.1	thioredoxin reductase [Chryseobacterium sp. CCH4-E10]
QD2021_GM000141	70.7	1.3e-139	WP_059324412.1	DNA polymerase III subunit delta [Elizabethkingia genomosp. 4]
QD2021_GM000142	73.9	1.4e-55	WP_024565229.1	type I restriction enzyme R protein [Elizabethkingia anophelis FMS-007]
QD2021_GM000143	68	6.7e-162	WP_039345812.1	sodium: proton antiporter [Chryseobacterium solincola]
QD2021_GM000144	77.1	2.5e-87	WP_031502278.1	haloacid dehalogenase [Chryseobacterium haifense]
QD2021_GM000145	66.2	1.3e-78	WP_069797529.1	iron dependent repressor, N-terminal DNA binding domain protein [Cloacibacterium normanense]
QD2021_GM000146	52.7	5.7e-164	WP_054509676.1	hypothetical protein [Chryseobacterium sp.]
QD2021_GM000147	49.2	4.1e-163	WP_041516076.1	hypothetical protein [Flavobacterium hibernum|Flavobacterium hibernum,]
QD2021_GM000148	88.8	1.1e-92	WP_027379508.1	16S rRNA methyltransferase G [Chryseobacterium daeguense]
QD2021_GM000149	45.5	7.6e-123	SEF81634.1	Por secretion system C-terminal sorting domain-containing protein [Chryseobacterium humi]
QD2021_GM000150	76.6	0	WP_034752437.1	aminoacyl peptidase [Chryseobacterium daeguense]
QD2021_GM000151	84.5	2.2e-260	SEW17931.1	aldehyde dehydrogenase (NAD+) [Chryseobacterium wanjuense]
QD2021_GM000152	78	1.1e-209	ODS88102.1	L-lysine 6-transaminase [Chryseobacterium sp. SCN 40-13]
QD2021_GM000153	75	1.7e-22	ODS87718.1	hypothetical protein [Chryseobacterium sp. SCN 40-13, ABS44_10605]
QD2021_GM000154	44.7	6.4e-30	WP_027376997.1	hypothetical protein [Chryseobacterium palustre]
QD2021_GM000156	76.4	1.6e-107	ODS87445.1	efflux transporter periplasmic adaptor subunit [Chryseobacterium sp. SCN 40-13]
QD2021_GM000157	84.7	0	ODS87446.1	multidrug transporter AcrB [Chryseobacterium sp. SCN 40-13]
QD2021_GM000158	71.5	6.4e-187	ODS87541.1	hypothetical protein [Chryseobacterium sp. SCN 40-13, ABS44_10765]
QD2021_GM000159	62.7	1e-125	WP_062161514.1	polyketide cyclase [Chryseobacterium sp. IHB B 17019]
QD2021_GM000160	80.4	0	SDR07173.1	2-oxoglutarate dehydrogenase E1 component [Chryseobacterium soldanellicola]
QD2021_GM000161	90.6	8.6e-204	WP_002664068.1	dihydrolipoamide succinyltransferase [Bergeyella zoohelcum]
QD2021_GM000162	80.5	3.8e-80	WP_056080497.1	hypothetical protein [Chryseobacterium sp.]
QD2021_GM000163	83.8	2.5e-220	WP_032132300.1	MFS transporter [Weeksella sp. FF8]
QD2021_GM000164	89.5	2.3e-198	WP_047483858.1	acetyl-CoA acetyltransferase [Chryseobacterium sp. CF356]
QD2021_GM000165	62.5	3e-28	WP_034716219.1	protein of unknown function [Chryseobacterium antarcticum]
QD2021_GM000166	89.3	0	WP_002665087.1	DNA gyrase, A subunit [Bergeyella zoohelcum CCUG 30536]
QD2021_GM000167	55.5	2.1e-131	WP_055043000.1	hypothetical protein [Chryseobacterium sp. FF12]
QD2021_GM000170	45.9	1.5e-23	WP_031503064.1	hypothetical protein [Chryseobacterium haifense]
QD2021_GM000171	64.7	0	WP_050380192.1	hypothetical protein [Chryseobacterium sp.]
QD2021_GM000172	67.7	1.4e-74	KMQ70984.1	hypothetical protein [Chryseobacterium koreense CCUG 49689, ACM44_09490]
QD2021_GM000173	59.3	1.2e-53	WP_034716269.1	AraC family transcriptional regulator, regulatory protein of adaptative response / methylated-DNA-[protein]-cysteine methyltransferase [Chryseobacterium antarcticum]
QD2021_GM000174	82.4	3e-290	ODS87983.1	AMP-dependent synthetase [Chryseobacterium sp. SCN 40-13]
QD2021_GM000175	95	1.3e-201	WP_002663199.1	acyl-CoA dehydrogenase [Bergeyella zoohelcum]
QD2021_GM000176	79.4	1.7e-52	EKB56998.1	hypothetical protein [Bergeyella zoohelcum ATCC 43767, HMPREF9699_01162]
QD2021_GM000177	92.6	3.8e-284	ODS88793.1	peptide chain release factor 3 [Chryseobacterium sp. SCN 40-13]
QD2021_GM000178	93.1	8.9e-203	WP_066695439.1	acyl-CoA dehydrogenase [Chryseobacterium contaminans]
QD2021_GM000179	80.8	3.3e-63	WP_004918808.1	hypothetical protein [Riemerella anatipestifer|Riemerella anatipestifer,]
QD2021_GM000180	64.3	1.1e-63	SEG37011.1	Thioredoxin [Chryseobacterium humi]
QD2021_GM000181	65.8	1.2e-65	SEG37030.1	Protein of unknown function [Chryseobacterium humi]
QD2021_GM000182	72.7	2.2e-136	WP_069797506.1	beta-eliminating lyase family protein [Cloacibacterium normanense]
QD2021_GM000183	73.9	5.9e-93	WP_069798363.1	NAD-dependent protein deacylase [Cloacibacterium normanense]
QD2021_GM000184	86	1.4e-223	ODS90060.1	DEAD/DEAH box helicase [Chryseobacterium sp. SCN 40-13]
QD2021_GM000185	64.4	1.4e-54	WP_069798388.1	hypothetical protein [Cloacibacterium normanense|Cloacibacterium normanense,]
QD2021_GM000186	83.7	3.9e-96	WP_066699696.1	inorganic pyrophosphatase [Chryseobacterium contaminans]
QD2021_GM000188	58.4	3.8e-49	WP_004916436.1	hypothetical protein [Riemerella anatipestifer|Riemerella anatipestifer,]
QD2021_GM000190	46.2	3.7e-49	WP_009411591.1	hypothetical protein [Capnocytophaga sp.]
QD2021_GM000191	87.7	1.2e-168	ODS90067.1	fatty acid desaturase [Chryseobacterium sp. SCN 40-13]
QD2021_GM000192	92.3	4.3e-73	WP_031502478.1	MULTISPECIES: hypothetical protein [Chryseobacterium]
QD2021_GM000193	91.1	5.6e-143	WP_002664596.1	methionine aminopeptidase, type I [Bergeyella zoohelcum]
QD2021_GM000194	89	1.1e-141	WP_039345906.1	GTPase Era [Chryseobacterium solincola]
QD2021_GM000196	49.8	1e-224	WP_047033598.1	outer membrane receptor protein [Elizabethkingia anophelis]
QD2021_GM000198	63.2	1.1e-102	WP_039347835.1	ABC transporter [Chryseobacterium jeonii]
QD2021_GM000199	76.1	6.3e-133	SEV98469.1	iron complex transport system permease protein [Chryseobacterium antarcticum]
QD2021_GM000200	53.3	1.4e-49	SDI38325.1	Redoxin [Chryseobacterium jejuense]
QD2021_GM000201	66.7	1e-90	ODS90170.1	oxidoreductase [Chryseobacterium sp. SCN 40-13]
QD2021_GM000203	75.1	5.3e-85	WP_034716064.1	SanA protein [Chryseobacterium antarcticum]
QD2021_GM000204	88.7	1.7e-99	ODS87213.1	uridine kinase [Chryseobacterium sp. SCN 40-13]
QD2021_GM000205	79.7	1e-28	WP_053328981.1	septum formation inhibitor [Chryseobacterium gallinarum]
QD2021_GM000206	67	2.9e-148	WP_048498417.1	methylmalonyl-CoA mutase [Chryseobacterium koreense]
QD2021_GM000207	68	9.7e-149	SEM83277.1	Conserved hypothetical protein 95 [Chryseobacterium taichungense]
QD2021_GM000208	53.3	2e-17	WP_002687817.1	hypothetical protein [Bergeyella zoohelcum CCUG 30536, HMPREF9700_01185]
QD2021_GM000209	77.8	2.5e-42	WP_064969957.1	hypothetical protein [Riemerella anatipestifer|Riemerella anatipestifer,]
QD2021_GM000210	79.8	5.2e-134	WP_002665009.1	1, 4-dihydroxy-2-naphthoate octaprenyltransferase [Bergeyella zoohelcum]
QD2021_GM000211	72	1.5e-96	WP_031502030.1	MBL fold metallo-hydrolase [Chryseobacterium haifense]
QD2021_GM000212	71.8	3.6e-66	ODS90209.1	hypothetical protein [Chryseobacterium sp. SCN 40-13, ABS44_01630]
QD2021_GM000213	57.3	1e-12	WP_034968502.1	hypothetical protein [Epilithonimonas sp.]
QD2021_GM000214	47.9	7e-31	WP_034968500.1	PIN domain-containing protein [Epilithonimonas sp. FH1]
QD2021_GM000215	86.8	2.9e-162	WP_002688934.1	glycosyl transferase family 2 [Bergeyella zoohelcum]
QD2021_GM000217	53.9	3.5e-72	WP_031502025.1	DUF2807 domain-containing protein [Chryseobacterium haifense]
QD2021_GM000218	87.2	3e-295	WP_034968491.1	phosphoglucomutase [Epilithonimonas sp. FH1]
QD2021_GM000219	57.7	4.3e-24	WP_016198654.1	hypothetical protein [Elizabethkingia meningoseptica|Elizabethkingia meningoseptica,]
QD2021_GM000220	79.8	8.8e-196	WP_039344758.1	aminotransferase [Chryseobacterium solincola]
QD2021_GM000221	80.5	4.7e-95	WP_048511742.1	3-deoxy-manno-octulosonate cytidylyltransferase [Chryseobacterium sp. FH2]
QD2021_GM000222	76.9	2.3e-94	SDI66564.1	hypothetical protein [Chryseobacterium taeanense, SAMN05421846_111112]
QD2021_GM000223	78	1.7e-82	WP_040994944.1	glutathione peroxidase [Chryseobacterium oranimense]
QD2021_GM000224	76.8	6.4e-250	WP_031503989.1	gamma-glutamyltransferase [Chryseobacterium haifense]
QD2021_GM000225	81.2	1.5e-150	WP_062160900.1	NAD-dependent epimerase [Chryseobacterium sp. IHB B 17019]
QD2021_GM000226	94.7	0	WP_002663921.1	DNA gyrase, B subunit [Bergeyella zoohelcum]
QD2021_GM000227	75.4	5.7e-125	EFK35448.1	lipid kinase, YegS/Rv2252/BmrU family [Chryseobacterium gleum ATCC 35910]
QD2021_GM000228	56.8	1.3e-54	ODS89664.1	ABC transporter permease [Chryseobacterium sp. SCN 40-13]
QD2021_GM000229	48.4	1.1e-34	KEY19468.1	Predicted transcriptional regulator [Chryseobacterium antarcticum]
QD2021_GM000230	47.6	3.3e-148	WP_042279954.1	ABC transporter permease [Chryseobacterium oranimense]
QD2021_GM000231	90.2	0	ODS89631.1	threonine--tRNA ligase [Chryseobacterium sp. SCN 40-13]
QD2021_GM000232	95.4	1.3e-75	WP_034985747.1	translation initiation factor IF-3 [Bergeyella zoohelcum]
QD2021_GM000233	62.8	2.2e-160	WP_039353193.1	peptidase S13 [Chryseobacterium jeonii]
QD2021_GM000234	94.7	4.2e-211	WP_013446804.1	2-aminogene-ketobutyrate coenzyme a ligase [Riemerella anatipestifer ATCC 11845 = DSM 15868]
QD2021_GM000235	71.7	4.5e-176	ODS89760.1	porin [Chryseobacterium sp. SCN 40-13]
QD2021_GM000236	55.3	6e-72	WP_040995705.1	Vitamin B12-binding protein precursor [Chryseobacterium oranimense G311]
QD2021_GM000237	89.1	1.3e-117	WP_047483415.1	electron transfer flavoprotein subunit alpha [Chryseobacterium sp. CF356]
QD2021_GM000238	84.8	4.2e-150	WP_065394253.1	electron transfer flavoprotein subunit alpha [Chryseobacterium artocarpi]
QD2021_GM000239	83.7	1e-221	WP_048499160.1	1-pyrroline-5-carboxylate dehydrogenase [Chryseobacterium koreense]
QD2021_GM000241	43	1.4e-22	WP_031501686.1	hypothetical protein [Chryseobacterium haifense]
QD2021_GM000242	71.2	4.1e-143	ODS89676.1	peptidase M28 [Chryseobacterium sp. SCN 40-13]
QD2021_GM000243	78.8	0	WP_055041376.1	1, 4-alpha-glucan branching enzyme [Chryseobacterium sp. FF12]
QD2021_GM000244	73.1	1.6e-209	WP_055041375.1	glycogen synthase [Chryseobacterium sp. FF12]
QD2021_GM000245	81	4.9e-202	WP_047439231.1	glucose-1-phosphate adenylyltransferase [Chryseobacterium sp. YR561]
QD2021_GM000246	96.9	3.3e-64	SEH38608.1	nucleoside diphosphate kinase [Chryseobacterium hominis]
QD2021_GM000247	75.7	6.3e-198	WP_002662942.1	tRNA uridine-5-carboxymethylaminomethyl(34) synthesis GTPase MnmE [Bergeyella zoohelcum]
QD2021_GM000249	51.6	1e-36	WP_063742812.1	hypothetical protein [Flavobacterium psychrophilum|Flavobacterium psychrophilum,]
QD2021_GM000252	58.4	2.8e-75	CVK17271.1	hypothetical protein Ga0061079_1402, partial [Apibacter mensalis]
QD2021_GM000254	53.9	1.8e-73	WP_047494986.1	RHS repeat-associated core domain-containing protein [Chryseobacterium sp. OV705]
QD2021_GM000255	45.4	8.8e-14	WP_009087651.1	hypothetical protein [Elizabethkingia anophelis|Elizabethkingia anophelis,]
QD2021_GM000259	57.6	5.8e-159	WP_035130853.1	peptidase [Flavobacterium beibuense]
QD2021_GM000262	73.2	4.8e-267	WP_002664019.1	TonB-dependent receptor [Bergeyella zoohelcum]
QD2021_GM000263	82.8	0	WP_034694509.1	excinuclease ABC subunit A [Chryseobacterium sp. CF365]
QD2021_GM000266	93.1	1.3e-110	WP_034698534.1	MULTISPECIES: ribulose-phosphate 3-epimerase [Chryseobacterium|Chryseobacterium sp.]
QD2021_GM000267	88.3	8.4e-187	WP_048499290.1	peptidase M42 [Chryseobacterium koreense]
QD2021_GM000268	70.5	3.5e-93	WP_048503897.1	molecular chaperone DnaJ [Chryseobacterium sp. BLS98]
QD2021_GM000269	69.4	1.9e-46	WP_069798423.1	NUDIX domain-containing protein [Cloacibacterium normanense]
QD2021_GM000270	73.5	2.1e-87	WP_054509966.1	peptidase [Chryseobacterium sp. ERMR1:04]
QD2021_GM000271	80.1	2.1e-161	WP_027382196.1	branched-chain amino acid aminotransferase [Chryseobacterium caeni]
QD2021_GM000272	64.7	1.3e-57	WP_069798427.1	FKBP-type peptidyl-prolyl cis-trans isomerase family protein [Cloacibacterium normanense]
QD2021_GM000273	78.1	3.1e-151	WP_034881341.1	peptidylprolyl isomerase [Elizabethkingia meningoseptica]
QD2021_GM000274	44.8	2.3e-23	WP_012782257.1	hypothetical protein [Flavobacteriaceae bacterium]
QD2021_GM000275	79.1	4e-202	ODS89653.1	MATE family efflux transporter [Chryseobacterium sp. SCN 40-13]
QD2021_GM000276	88.8	2.5e-192	WP_027379468.1	Fis family transcriptional regulator [Chryseobacterium daeguense]
QD2021_GM000277	90.1	2e-146	WP_014938724.1	purine or other phosphorylase family 1 [Riemerella anatipestifer]
QD2021_GM000278	88.8	7.1e-49	WP_047099033.1	translation initiation factor SUI1-related protein [Chryseobacterium arthrosphaerae]
QD2021_GM000279	80.6	3.7e-244	ODS90066.1	phosphoglycerate mutase (2, 3-diphosphoglycerate-independent) [Chryseobacterium sp. SCN 40-13]
QD2021_GM000280	64.6	6.7e-29	WP_055042066.1	hypothetical protein [Chryseobacterium sp. FF12]
QD2021_GM000281	70.9	3.8e-81	WP_065397606.1	YggS family pyridoxal phosphate enzyme [Chryseobacterium arthrosphaerae]
QD2021_GM000282	76.7	1.2e-98	WP_065397140.1	tRNA pseudouridine(55) synthase TruB [Chryseobacterium arthrosphaerae]
QD2021_GM000283	52.5	9.2e-71	WP_013996888.1	hypothetical protein [Capnocytophaga canimorsus]
QD2021_GM000285	96.3	0	WP_002663315.1	carbamoyl phosphate synthase large subunit [Bergeyella zoohelcum]
QD2021_GM000286	77.1	2.4e-48	WP_053328611.1	four helix bundle protein [Chryseobacterium gallinarum]
QD2021_GM000287	87.4	2.7e-185	WP_002663887.1	carbamoyl-phosphate synthase, small subunit [Bergeyella zoohelcum ATCC 43767]
QD2021_GM000288	83	4e-134	WP_002663891.1	aspartate carbamoyltransferase [Bergeyella zoohelcum]
QD2021_GM000289	59.3	1.1e-58	WP_042005292.1	Cyclophilin type peptidyl-prolyl cis-trans isomerase [Capnocytophaga canis]
QD2021_GM000290	71.2	2.5e-70	WP_012782529.1	TIGR02757 family protein [Flavobacteriaceae bacterium 3519-10]
QD2021_GM000292	86.8	2.1e-154	WP_055043042.1	ribonuclease Z [Chryseobacterium sp. FF12]
QD2021_GM000293	80	3e-82	WP_047377195.1	non-canonical purine NTP pyrophosphatase [Chryseobacterium sp. YR459]
QD2021_GM000294	56.4	7.6e-79	WP_027376390.1	CAAX amino protease [Chryseobacterium palustre]
QD2021_GM000295	49.7	1.5e-124	WP_063970890.1	hypothetical protein [Epilithonimonas sp.]
QD2021_GM000296	67	8e-82	WP_052910441.1	hypothetical protein [Riemerella anatipestifer]
QD2021_GM000297	68.4	3.9e-37	WP_064970853.1	murein hydrolase transporter LrgA [Riemerella anatipestifer]
QD2021_GM000298	83.9	1.6e-112	WP_016198473.1	23S rRNA pseudouridine synthase F [Elizabethkingia meningoseptica]
QD2021_GM000299	43	4.9e-34	ADQ83147.1	hypothetical protein [Riemerella anatipestifer|Riemerella anatipestifer,]
QD2021_GM000300	82.8	1.3e-35	SDI66768.1	F-type H+-transporting ATPase subunit epsilon [Chryseobacterium taeanense]
QD2021_GM000301	92.6	2.6e-266	WP_048499281.1	F0F1 ATP synthase subunit beta [Chryseobacterium koreense]
QD2021_GM000303	71	1.8e-115	WP_065397993.1	riboflavin biosynthesis protein RibF [Chryseobacterium arthrosphaerae]
QD2021_GM000304	74	0	WP_034686579.1	cell division protein FtsK [Chryseobacterium piperi]
QD2021_GM000305	66.2	9.8e-74	SEF56330.1	Outer membrane lipoprotein-sorting protein [Chryseobacterium humi]
QD2021_GM000306	65.3	1.1e-186	WP_063969618.1	permease [Epilithonimonas sp. J200]
QD2021_GM000307	94.4	0	WP_069797120.1	polyribonucleotide nucleotidyltransferase [Cloacibacterium normanense]
QD2021_GM000308	67.9	0	WP_018676706.1	hypothetical protein [Riemerella columbina]
QD2021_GM000309	43.3	1.2e-48	WP_042343323.1	putative Conserved Isoleucine--tRNA ligase [Capnocytophaga canis]
QD2021_GM000313	45.8	9.5e-58	WP_013997091.1	hypothetical protein [Capnocytophaga canimorsus]
QD2021_GM000314	57.6	3.7e-43	OAV26741.1	putative type III restriction system endonuclease [Moraxella catarrhalis]
QD2021_GM000315	72.4	1.4e-146	WP_042000183.1	Uncharacterized adenine-specific methylase [Capnocytophaga canimorsus]
QD2021_GM000316	54.1	1.8e-51	WP_013997089.1	conserved hypothetical protein [Capnocytophaga canimorsus]
QD2021_GM000318	85.8	4e-50	WP_056031435.1	transcriptional regulator [Chryseobacterium sp. Leaf404]
QD2021_GM000319	65.2	4.2e-150	WP_002663615.1	hypothetical protein [Bergeyella zoohelcum ATCC 43767, HMPREF9699_01414]
QD2021_GM000320	81.3	5.2e-143	ODS90208.1	pseudouridine synthase [Chryseobacterium sp. SCN 40-13]
QD2021_GM000322	83.9	3.7e-103	WP_055042755.1	hypothetical protein [Chryseobacterium sp. FF12]
QD2021_GM000323	69.8	9.3e-61	WP_034730073.1	MULTISPECIES: hypothetical protein [Chryseobacterium|Chryseobacterium sp.]
QD2021_GM000324	74.1	3.9e-250	WP_055042753.1	peptidase S8 [Chryseobacterium sp. FF12]
QD2021_GM000325	72.2	4.5e-81	SDQ11105.1	WbqC-like protein family protein [Chryseobacterium soldanellicola]
QD2021_GM000326	76.2	1.2e-253	ODS89437.1	signal peptidase I [Chryseobacterium sp. SCN 40-13]
QD2021_GM000327	81	1.5e-104	WP_034716622.1	4-hydroxy-tetrahydrodipicolinate reductase [Chryseobacterium antarcticum]
QD2021_GM000328	67.9	8.6e-75	WP_031503476.1	hypothetical protein [Chryseobacterium haifense]
QD2021_GM000329	81	3e-129	WP_055042748.1	chromosome partitioning protein ParB [Chryseobacterium sp. FF12]
QD2021_GM000330	88.5	4.4e-122	WP_069797643.1	cobQ/CobB/MinD/ParA nucleotide binding domain protein [Cloacibacterium normanense]
QD2021_GM000331	48.9	3.4e-63	WP_048500393.1	hypothetical protein [Chryseobacterium koreense]
QD2021_GM000332	91.4	3.9e-231	WP_002661490.1	adenylosuccinate synthase [Bergeyella zoohelcum]
QD2021_GM000334	92.4	1.5e-94	WP_002661525.1	hypoxanthine phosphoribosyltransferase [Bergeyella zoohelcum]
QD2021_GM000335	88.5	1.8e-90	WP_002686953.1	adenylate kinase [Bergeyella zoohelcum]
QD2021_GM000337	44.3	3.6e-28	WP_054508857.1	hypothetical protein [Chryseobacterium sp.]
QD2021_GM000338	92	5.5e-177	WP_016200009.1	GTPase ObgE [Elizabethkingia meningoseptica]
QD2021_GM000339	79	4.1e-69	WP_056014956.1	MULTISPECIES: 50S rRNA methyltransferase [Chryseobacterium|Chryseobacterium aquaticum|Chryseobacterium greenlandense]
QD2021_GM000340	73.6	2.1e-133	SDQ04467.1	membrane protein [Chryseobacterium soldanellicola]
QD2021_GM000341	63.4	3.8e-274	ODS88659.1	hypothetical protein [Chryseobacterium sp. SCN 40-13, ABS44_08080]
QD2021_GM000342	59.1	4.4e-63	ODS88660.1	4'-phosphopantetheinyl transferase [Chryseobacterium sp. SCN 40-13]
QD2021_GM000343	94.3	6.1e-240	WP_002687931.1	adenosylhomocysteinase [Bergeyella zoohelcum]
QD2021_GM000344	83	6.7e-148	WP_065721741.1	ribosome small subunit-dependent GTPase A [Chryseobacterium sp. CBo1]
QD2021_GM000345	86.8	3.7e-182	SEH81692.1	3-deoxy-D-arabinoheptulosonate-7-phosphate synthase [Chryseobacterium hominis]
QD2021_GM000346	58.3	2.5e-38	WP_056029255.1	hypothetical protein [Chryseobacterium sp.]
QD2021_GM000348	88.3	1.1e-178	WP_039365487.1	MULTISPECIES: DNA polymerase III, subunit gamma and tau [Chryseobacterium]
QD2021_GM000349	44.8	2.1e-29	WP_065397964.1	hypothetical protein [Chryseobacterium arthrosphaerae|Chryseobacterium arthrosphaerae,]
QD2021_GM000350	90.6	2.5e-208	WP_002664106.1	acyl-CoA dehydrogenase [Bergeyella zoohelcum]
QD2021_GM000351	82.6	9.3e-81	WP_050020934.1	ribosome-recycling factor [Chryseobacterium sp. P1-3]
QD2021_GM000352	91.5	9.8e-116	WP_055042925.1	UMP kinase [Chryseobacterium sp. FF12]
QD2021_GM000353	72.1	5.1e-135	WP_055042924.1	hypothetical protein [Chryseobacterium sp. FF12]
QD2021_GM000354	72.4	3.5e-82	WP_066435811.1	cytidylate kinase [Chryseobacterium sp. CCH4-E10]
QD2021_GM000355	48	2e-16	WP_035135237.1	ribosomal subunit interface protein [Flavobacterium beibuense]
QD2021_GM000356	81.1	1.2e-225	WP_055043213.1	L-serine ammonia-lyase [Chryseobacterium sp. FF12]
QD2021_GM000357	68.8	5.7e-82	SDI55378.1	hypothetical protein [Chryseobacterium taeanense, SAMN05421846_109117]
QD2021_GM000358	69.7	7.4e-70	WP_039344850.1	hypothetical protein [Chryseobacterium solincola|Chryseobacterium solincola,]
QD2021_GM000359	51.6	6.5e-99	WP_066440102.1	glucokinase [Chryseobacterium sp. CCH4-E10]
QD2021_GM000360	76.5	1.7e-82	WP_055043215.1	hypothetical protein [Chryseobacterium sp. FF12]
QD2021_GM000361	82.4	2.9e-266	WP_069797119.1	formate--tetrahydrofolate ligase family protein [Cloacibacterium normanense]
QD2021_GM000362	58.9	4.4e-23	WP_002662577.1	hypothetical protein [Bergeyella zoohelcum]
QD2021_GM000363	95.7	1.2e-151	WP_041986420.1	1, 4-dihydroxy-2-naphthoyl-CoA synthase [Capnocytophaga canimorsus]
QD2021_GM000364	50.7	4.9e-73	SEF63287.1	GLPGLI family protein [Chryseobacterium humi]
QD2021_GM000365	91	2.8e-38	WP_004918697.1	Ribosomal protein S15P/S13E [Riemerella anatipestifer]
QD2021_GM000367	87.8	2e-247	WP_014938695.1	Glutamine phosphoribosylpyrophosphate amidotransferase [Riemerella anatipestifer RA-CH-1]
QD2021_GM000368	91.6	1.6e-119	WP_069797351.1	phosphoribosylaminoimidazole-succinocarboxamide synthase [Cloacibacterium normanense]
QD2021_GM000369	96.7	8.3e-130	WP_002664503.1	GMP synthase [glutamine-hydrolyzing] [Bergeyella zoohelcum ATCC 43767]
QD2021_GM000370	91.6	3.4e-132	WP_002664503.1	GMP synthase [glutamine-hydrolyzing] [Bergeyella zoohelcum ATCC 43767]
QD2021_GM000372	76.2	2.2e-101	SDL88849.1	phosphoribosylamine--glycine ligase [Chryseobacterium taihuense]
QD2021_GM000373	95.6	5.7e-185	WP_002688805.1	bifunctional phosphoribosylaminoimidazolecarboxamide formyltransferase/inosine monophosphate cyclohydrolase [Bergeyella zoohelcum]
QD2021_GM000375	85.5	1.7e-85	WP_002688809.1	phosphoribosylglycinamide formyltransferase [Bergeyella zoohelcum]
QD2021_GM000376	93.3	5.2e-175	WP_002664235.1	phosphoribosylformylglycinamidine cyclo-ligase [Bergeyella zoohelcum]
QD2021_GM000377	75.2	2.9e-113	WP_039352050.1	membrane protein [Chryseobacterium jeonii]
QD2021_GM000379	88.2	0	WP_069796562.1	acetyl-coenzyme A synthetase [Cloacibacterium normanense]
QD2021_GM000382	82	0	WP_055043256.1	MFS transporter [Chryseobacterium sp. FF12]
QD2021_GM000383	75.7	6.5e-161	ODS85418.1	Na+/H+ antiporter NhaA [Chryseobacterium sp. SCN 40-13]
QD2021_GM000385	91.8	0	WP_051008206.1	ABC-ATPase UvrA [Bergeyella zoohelcum]
QD2021_GM000386	88.4	1.3e-173	WP_052910800.1	UDP-glucose 4-epimerase [Riemerella anatipestifer]
QD2021_GM000387	86.6	6.7e-187	WP_002980378.1	DegT/DnrJ/EryC1/StrS aminotransferase family protein [Chryseobacterium gleum ATCC 35910]
QD2021_GM000388	65.7	5.5e-156	WP_042006367.1	branched-chain amino acid ABC transporter substrate-binding protein [Capnocytophaga canis]
QD2021_GM000389	80.1	6.3e-180	WP_016198137.1	oxidoreductase, Fe-dependent alcohol dehydrogenase family protein [Elizabethkingia meningoseptica ATCC 13253 = NBRC 12535]
QD2021_GM000390	81.9	1.4e-38	WP_055042805.1	Clp protease ClpS [Chryseobacterium sp. FF12]
QD2021_GM000391	86.8	1.5e-217	ODS87231.1	hemolysin [Chryseobacterium sp. SCN 40-13]
QD2021_GM000394	91.4	5.3e-158	WP_002664236.1	30S ribosomal protein S1 [Bergeyella zoohelcum]
QD2021_GM000395	96.1	1.5e-149	WP_002664236.1	30S ribosomal protein S1 [Bergeyella zoohelcum]
QD2021_GM000396	90.2	2.9e-34	SEF62840.1	hypothetical protein [Chryseobacterium humi, SAMN05421847_0491]
QD2021_GM000397	88.2	4e-45	WP_039345610.1	thiol reductase thioredoxin [Chryseobacterium solincola]
QD2021_GM000398	91	2.6e-111	WP_034698496.1	peroxiredoxin (alkyl hydroperoxide reductase subunit C) [Chryseobacterium culicis]
QD2021_GM000399	81.1	1.2e-189	WP_050380186.1	aspartate aminotransferase [Chryseobacterium sp. Hurlbut01]
QD2021_GM000400	79.9	1.2e-103	WP_039343887.1	nicotinamide mononucleotide transporter [Chryseobacterium solincola]
QD2021_GM000401	75.2	9.8e-113	WP_031503911.1	diaminopimelate epimerase [Chryseobacterium haifense]
QD2021_GM000402	67.9	1.2e-103	WP_055041366.1	aminodeoxychorismate lyase [Chryseobacterium sp. FF12]
QD2021_GM000407	52.8	1.2e-177	WP_055041367.1	TonB-dependent receptor [Chryseobacterium sp. FF12]
QD2021_GM000408	88.4	5.7e-26	WP_002662815.1	hypothetical protein [Bergeyella zoohelcum]
QD2021_GM000409	46	4.4e-41	WP_002662813.1	hypothetical protein [Bergeyella zoohelcum]
QD2021_GM000410	62.4	2.9e-160	WP_002662811.1	hypothetical protein [Bergeyella zoohelcum]
QD2021_GM000411	74.4	1.9e-91	KFF12266.1	short-chain dehydrogenase [Chryseobacterium soli]
QD2021_GM000412	87	7.4e-236	WP_042721993.1	peptidase [Flavobacterium sp. B17]
QD2021_GM000413	87.1	0	WP_002686526.1	isocitrate dehydrogenase, NADP-dependent [Bergeyella zoohelcum]
QD2021_GM000415	86.7	1.1e-15	WP_050020945.1	MULTISPECIES: histidine kinase [Chryseobacterium|Chryseobacterium gallinarum|Chryseobacterium sp.]
QD2021_GM000416	82.2	2.3e-126	WP_066693064.1	ATP synthase F1 subunit gamma [Chryseobacterium contaminans]
QD2021_GM000417	94.3	2.8e-279	WP_004919940.1	ATP synthase f1 subcomplex alpha subunit [Riemerella anatipestifer ATCC 11845 = DSM 15868]
QD2021_GM000418	72.6	6.5e-63	ODS87228.1	ATP synthase F1 subunit delta [Chryseobacterium sp. SCN 40-13]
QD2021_GM000419	82.9	1.8e-67	WP_009087706.1	ATP synthase f0 subcomplex b subunit [Elizabethkingia anophelis Ag1]
QD2021_GM000420	100	4.5e-28	WP_002664302.1	ATP synthase F0 subunit C [Bergeyella zoohelcum]
QD2021_GM000421	79.9	7.2e-162	WP_047483441.1	ATP synthase F0 subunit A [Chryseobacterium sp. CF356]
QD2021_GM000422	41.2	9.4e-21	WP_065719899.1	hypothetical protein [Chryseobacterium sp.]
QD2021_GM000424	93.2	1.3e-240	SDL99334.1	signal recognition particle subunit FFH/SRP54 (srp54) [Chryseobacterium taihuense]
QD2021_GM000425	77.6	3.7e-59	WP_048498409.1	MarR family transcriptional regulator [Chryseobacterium koreense]
QD2021_GM000426	87.6	0	WP_002689215.1	3-hydroxyacyl-CoA dehydrogenase [Bergeyella zoohelcum]
QD2021_GM000427	72.5	4.7e-41	WP_028121454.1	four helix bundle protein [Epilithonimonas tenax]
QD2021_GM000428	91.8	3.1e-203	SDH90342.1	acetyl-CoA acyltransferase [Chryseobacterium taeanense]
QD2021_GM000429	73.5	4.3e-39	WP_018674513.1	four helix bundle protein [Riemerella columbina]
QD2021_GM000430	86.7	6.2e-296	WP_055043053.1	acyl-CoA dehydrogenase [Chryseobacterium sp. FF12]
QD2021_GM000432	64.8	2.4e-176	WP_026630113.1	sodium: alanine symporter [Dyadobacter alkalitolerans]
QD2021_GM000433	92.5	4.4e-227	WP_069799269.1	aminotransferase class I and II family protein [Cloacibacterium normanense]
QD2021_GM000434	72.6	2e-148	WP_047375778.1	glycosyl transferase family 1 [Chryseobacterium sp. YR459]
QD2021_GM000436	94.4	3e-143	WP_018676314.1	2, 3, 4, 5-tetrahydropyridine-2, 6-dicarboxylate N-succinyltransferase [Riemerella columbina]
QD2021_GM000437	69.6	1.9e-65	SDH89348.1	NlpC/P60 family protein [Chryseobacterium taeanense]
QD2021_GM000438	77.3	4.2e-139	WP_002664234.1	hypothetical protein [Bergeyella zoohelcum]
QD2021_GM000439	54.5	8.2e-110	WP_034756272.1	hypothetical protein [Chryseobacterium sp. OV259]
QD2021_GM000440	59.4	1.6e-250	WP_063968219.1	hypothetical protein [Epilithonimonas sp.]
QD2021_GM000441	60.4	2.3e-154	WP_034756266.1	T9SS C-terminal target domain-containing protein [Chryseobacterium sp. OV259]
QD2021_GM000442	69.6	2.8e-179	WP_002665027.1	hypothetical protein [Bergeyella zoohelcum CCUG 30536, HMPREF9700_01619]
QD2021_GM000443	83.9	2e-181	WP_002663859.1	efflux transporter, RND family, MFP subunit [Bergeyella zoohelcum]
QD2021_GM000445	79.9	7.1e-196	ODS88617.1	multidrug ABC transporter ATP-binding protein [Chryseobacterium sp. SCN 40-13]
QD2021_GM000446	75.8	5.8e-176	WP_002688125.1	hypothetical protein [Bergeyella zoohelcum CCUG 30536, HMPREF9700_01387]
QD2021_GM000447	90.8	3.7e-114	SEV93914.1	putative ABC transport system ATP-binding protein [Chryseobacterium wanjuense]
QD2021_GM000448	91.4	1.6e-48	WP_027377455.1	thiol reductase thioredoxin [Chryseobacterium palustre]
QD2021_GM000449	74.1	1e-158	WP_066439877.1	cysteine desulfurase [Chryseobacterium sp. CCH4-E10]
QD2021_GM000450	69.2	4.7e-75	WP_050378293.1	HAD family hydrolase [Chryseobacterium sp. Hurlbut01]
QD2021_GM000451	81.3	2e-107	WP_047482935.1	3-oxoacyl-ACP reductase [Chryseobacterium sp. CF356]
QD2021_GM000452	79.9	8.6e-210	WP_034972735.1	FAD/FMN-containing dehydrogenase [Epilithonimonas lactis]
QD2021_GM000453	76.4	6.1e-122	WP_048500215.1	prenyltransferase UbiA [Chryseobacterium koreense]
QD2021_GM000455	72.8	1.6e-187	WP_034975201.1	maltose/moltooligosaccharide transporter [Epilithonimonas lactis]
QD2021_GM000456	69.9	1.3e-125	WP_047440588.1	bile acid: sodium symporter [Chryseobacterium sp. YR561]
QD2021_GM000457	65.3	1.6e-143	SEW13301.1	Zinc carboxypeptidase [Chryseobacterium wanjuense]
QD2021_GM000458	81.5	7.4e-162	ODS89618.1	hypothetical protein [Chryseobacterium sp. SCN 40-13, ABS44_03235]
QD2021_GM000459	59.2	1.4e-49	WP_047444159.1	MULTISPECIES: transcriptional regulator [Chryseobacterium|Chryseobacterium sp.]
QD2021_GM000460	84.1	0	WP_055042983.1	transketolase [Chryseobacterium sp. FF12]
QD2021_GM000461	91.3	8.2e-165	WP_062648476.1	polyprenyl synthetase [Chryseobacterium kwangjuense]
QD2021_GM000462	59.3	3.4e-90	ODS87242.1	hypothetical protein [Chryseobacterium sp. SCN 40-13, ABS44_11520]
QD2021_GM000463	89.5	1.7e-176	WP_021347137.1	putative dual-specificity RNA methyltransferase RlmN [Elizabethkingia anophelis]
QD2021_GM000464	94	2.3e-189	WP_055043139.1	S-adenosylmethionine: tRNA ribosyltransferase-isomerase [Chryseobacterium sp. FF12]
QD2021_GM000465	75.8	0	WP_059137349.1	peptidase S9 [Chryseobacterium greenlandense]
QD2021_GM000466	69	1.7e-37	WP_034720910.1	putative membrane protein [Chryseobacterium antarcticum]
QD2021_GM000467	70.1	8.5e-41	WP_055042922.1	gas vesicle protein [Chryseobacterium sp. FF12]
QD2021_GM000468	64.4	7e-30	WP_039344484.1	hypothetical protein [Chryseobacterium solincola|Chryseobacterium solincola,]
QD2021_GM000469	55.2	4.3e-45	ODS88878.1	phosphoribosyl-ATP pyrophosphatase [Chryseobacterium sp. SCN 40-13]
QD2021_GM000470	70.2	4.8e-93	WP_050380391.1	RNA methyltransferase [Chryseobacterium sp. Hurlbut01]
QD2021_GM000471	69.1	0	ACU07727.1	hypothetical protein [Flavobacteriaceae bacterium 3519-10, FIC_01279]
QD2021_GM000472	70.5	0	WP_034735072.1	copper-translocating P-type ATPase [Chryseobacterium indologenes]
QD2021_GM000473	67.6	7.3e-18	WP_042009945.1	conserved hypothetical protein [Capnocytophaga canis]
QD2021_GM000474	63	7.4e-62	WP_064566189.1	hypothetical protein [Bacillus sp.]
QD2021_GM000475	81.4	4.9e-219	SEH80430.1	aromatic amino acid transport protein AroP [Flavobacterium marinum]
QD2021_GM000476	98.5	3.7e-26	WP_069799163.1	large subunit ribosomal protein L35 [Cloacibacterium normanense]
QD2021_GM000477	94.7	1.6e-54	ODS89629.1	50S ribosomal protein L20 [Chryseobacterium sp. SCN 40-13]
QD2021_GM000478	63.5	2.3e-63	WP_055042723.1	phosphatase PAP2 family protein [Chryseobacterium sp. FF12]
QD2021_GM000479	67.5	2.9e-35	WP_034696279.1	MULTISPECIES: preprotein translocase [Chryseobacterium|Chryseobacterium sp.]
QD2021_GM000480	80.2	7.3e-187	ODS88858.1	tetracycline resistance MFS efflux pump [Chryseobacterium sp. SCN 40-13]
QD2021_GM000481	62.5	3.2e-107	WP_069798403.1	4-hydroxybenzoate polyprenyltransferase [Cloacibacterium normanense]
QD2021_GM000482	83.1	3.5e-149	WP_029293458.1	mevalonate kinase [Chryseobacterium hispalense]
QD2021_GM000483	85.3	1.2e-244	WP_060868660.1	MFS transporter [Chryseobacterium indologenes]
QD2021_GM000484	79.8	5.4e-34	WP_002661851.1	hypothetical protein [Bergeyella zoohelcum]
QD2021_GM000486	70.7	1.1e-66	WP_055042996.1	acyl-CoA reductase [Chryseobacterium sp. FF12]
QD2021_GM000487	87.1	7.7e-57	WP_055859400.1	ferredoxin [Chryseobacterium sp. Leaf180]
QD2021_GM000488	84.9	6.2e-174	WP_027377953.1	phosphoserine transaminase [Chryseobacterium palustre]
QD2021_GM000489	77.1	1.1e-137	WP_050380171.1	3-phosphoglycerate dehydrogenase [Chryseobacterium sp. Hurlbut01]
QD2021_GM000490	72.9	5.2e-180	WP_047439147.1	hypothetical protein [Chryseobacterium sp. YR561]
QD2021_GM000491	99.3	4e-155	WP_027376244.1	RNA polymerase sigma factor RpoD [Chryseobacterium palustre]
QD2021_GM000492	50.5	6.8e-42	SDM34294.1	hypothetical protein [Chryseobacterium taihuense, SAMN05216273_12431]
QD2021_GM000493	80.5	2.8e-67	WP_055043221.1	histidine kinase [Chryseobacterium sp. FF12]
QD2021_GM000494	79.6	5.9e-220	WP_018676681.1	hypothetical protein [Riemerella columbina]
QD2021_GM000495	74.1	1.2e-110	SDI53884.1	phosphoribosyl 1, 2-cyclic phosphate phosphodiesterase [Chryseobacterium taeanense]
QD2021_GM000497	88.7	2.1e-157	WP_055042793.1	phosphate starvation-inducible protein PhoH [Chryseobacterium sp. FF12]
QD2021_GM000498	69.1	5.2e-71	WP_064968406.1	hypothetical protein [Riemerella anatipestifer|Riemerella anatipestifer,]
QD2021_GM000499	66.1	7.3e-89	WP_018676486.1	hypothetical protein [Riemerella columbina]
QD2021_GM000500	66.4	7.3e-106	WP_047374390.1	hypothetical protein [Chryseobacterium sp. YR459]
QD2021_GM000501	76.2	2e-75	WP_002980592.1	putative TIGR00701 family protein [Chryseobacterium gleum ATCC 35910]
QD2021_GM000502	75.6	2.5e-105	ODS89730.1	gliding motility protein Gldf [Chryseobacterium sp. SCN 40-13]
QD2021_GM000503	72.5	1.2e-235	WP_007843901.1	MULTISPECIES: gliding motility-associated ABC transporter substrate-binding protein GldG [Chryseobacterium]
QD2021_GM000504	80.3	0	ODS89337.1	DNA polymerase III subunit alpha [Chryseobacterium sp. SCN 40-13]
QD2021_GM000505	65.2	1e-226	WP_062675231.1	TonB-dependent receptor [Chryseobacterium sp. GSE06]
QD2021_GM000506	75.2	0	WP_055979560.1	hypothetical protein [Chryseobacterium sp.]
QD2021_GM000507	48.4	2e-88	WP_052176912.1	retron-type reverse transcriptase [Pedobacter glucosidilyticus]
QD2021_GM000508	41.8	1.2e-63	WP_052176911.1	replicative DNA helicase [Pedobacter glucosidilyticus]
QD2021_GM000509	48.8	1.5e-179	WP_042343639.1	Response regulator receiver domain protein [Capnocytophaga canis]
QD2021_GM000511	60.8	5.7e-126	WP_042343633.1	RNA-directed DNA polymerase [Capnocytophaga canis]
QD2021_GM000512	66.5	2.5e-121	WP_042343631.1	WYL domain-containing protein [Capnocytophaga canis]
QD2021_GM000513	84.5	4e-204	WP_055042680.1	AAA family ATPase [Chryseobacterium sp. FF12]
QD2021_GM000514	67.4	2.7e-143	WP_034682408.1	DNA polymerase III subunit delta' [Chryseobacterium piperi]
QD2021_GM000515	53.3	9.2e-21	WP_055863902.1	hypothetical protein [Chryseobacterium sp.]
QD2021_GM000516	66.5	1.8e-56	WP_034868445.1	MULTISPECIES: cytidine deaminase [Elizabethkingia|Elizabethkingia genomosp.|Elizabethkingia miricola]
QD2021_GM000517	60.1	2e-220	WP_069147930.1	TonB-dependent receptor [Elizabethkingia anophelis]
QD2021_GM000518	85.1	1.2e-211	WP_062702997.1	glutamate-1-semialdehyde aminotransferase [Chryseobacterium indologenes]
QD2021_GM000519	72.2	1.7e-147	WP_055041774.1	mannosyl-glycoprotein endo-beta-N-acetylglucosamidase [Chryseobacterium sp. FF12]
QD2021_GM000520	64.1	9.5e-107	WP_034766756.1	1-aminocyclopropane-1-carboxylate deaminase [Chryseobacterium haifense]
QD2021_GM000521	81.4	8e-68	WP_027377734.1	DNA-directed RNA polymerase sigma-70 factor [Chryseobacterium palustre]
QD2021_GM000522	48.4	2.1e-55	WP_027385671.1	hypothetical protein [Chryseobacterium gregarium]
QD2021_GM000523	87.8	4.9e-246	ODS88627.1	RNA polymerase sigma-54 factor [Chryseobacterium sp. SCN 40-13]
QD2021_GM000524	93.2	7e-14	OEL11036.1	putative kilA-N, DNA-binding domain protein [Cloacibacterium normanense]
QD2021_GM000526	75.5	3.2e-13	OEL11035.1	ORF6N domain-containing protein [Cloacibacterium normanense]
QD2021_GM000527	87.8	1.7e-251	WP_069798866.1	asparaginyl-tRNA synthetase [Cloacibacterium normanense]
QD2021_GM000528	75.9	5.1e-42	WP_034718946.1	hypothetical protein [Chryseobacterium antarcticum|Chryseobacterium antarcticum,]
QD2021_GM000529	88.1	2e-24	SDL67981.1	hypothetical protein [Chryseobacterium taihuense, SAMN05216273_104157]
QD2021_GM000530	78.7	1.1e-78	WP_047096242.1	lipoprotein [Chryseobacterium indologenes]
QD2021_GM000533	44.6	5.4e-20	WP_065213148.1	hypothetical protein [Flavobacterium columnare|Flavobacterium columnare,]
QD2021_GM000534	60	1.2e-07	WP_066336075.1	hypothetical protein [Flavobacterium sp.]
QD2021_GM000535	90.7	5.1e-19	EKB58275.1	hypothetical protein [Bergeyella zoohelcum CCUG 30536, HMPREF9700_02083]
QD2021_GM000537	79.5	5.2e-221	ODS88096.1	alkaline phosphatase [Chryseobacterium sp. SCN 40-13]
QD2021_GM000538	81.3	3.2e-212	WP_032131369.1	peptidase M16 [Weeksella sp. FF8]
QD2021_GM000540	68.2	6.4e-229	WP_032131370.1	peptidase M16 [Weeksella sp. FF8]
QD2021_GM000541	77.5	0	ODS89606.1	endothelin-converting protein [Chryseobacterium sp. SCN 40-13]
QD2021_GM000542	78.3	4.6e-190	WP_069798959.1	magnesium transporter [Cloacibacterium normanense]
QD2021_GM000543	83.5	0	WP_048506687.1	glycine dehydrogenase (aminomethyl-transferring) [Chryseobacterium angstadtii]
QD2021_GM000544	69.4	3.8e-41	WP_052911831.1	DNA-binding protein [Riemerella anatipestifer]
QD2021_GM000545	55.7	2.1e-82	WP_002677184.1	FRG domain protein [Capnocytophaga sputigena]
QD2021_GM000547	56.8	2.3e-59	WP_047486033.1	molecular chaperone DnaJ [Chryseobacterium sp. OV705]
QD2021_GM000548	83.8	8.3e-168	SEW01167.1	3-oxoacyl-[acyl-carrier-protein] synthase-3 [Chryseobacterium wanjuense]
QD2021_GM000549	74	9.3e-224	WP_064970275.1	phosphoethanolamine transferase [Riemerella anatipestifer]
QD2021_GM000550	52	4.9e-78	WP_026710032.1	phosphatase PAP2 family protein [Flavobacterium filum]
QD2021_GM000551	73.8	2.5e-145	WP_007844700.1	MULTISPECIES: glycosyl transferase family 2 [Chryseobacterium]
QD2021_GM000552	68.3	1e-118	WP_040994786.1	lipid A biosynthesis lauroyl acyltransferase [Chryseobacterium oranimense G311]
QD2021_GM000553	61.6	4.6e-59	WP_069797315.1	thioredoxin-like family protein [Cloacibacterium normanense]
QD2021_GM000555	62	1.8e-126	WP_048499870.1	hemolysin D [Chryseobacterium koreense]
QD2021_GM000556	67.2	1.8e-153	WP_051872634.1	transporter [Chryseobacterium haifense]
QD2021_GM000557	83.6	0	WP_069797090.1	heavy metal efflux pump, CzcA family protein [Cloacibacterium normanense]
QD2021_GM000558	51.3	2.3e-25	SEG54999.1	hypothetical protein [Chryseobacterium humi, SAMN05421847_2672]
QD2021_GM000559	88.6	1.4e-223	ODS88273.1	DNA repair protein RadA [Chryseobacterium sp. SCN 40-13]
QD2021_GM000560	64.2	1.6e-62	WP_055042362.1	ACP phosphodiesterase [Chryseobacterium sp. FF12]
QD2021_GM000561	55.5	4e-32	WP_039342657.1	hypothetical protein [Chryseobacterium solincola|Chryseobacterium solincola,]
QD2021_GM000562	74.2	3e-71	WP_062162348.1	HupE / UreJ protein [Chryseobacterium sp. IHB B 17019]
QD2021_GM000563	77.3	0	WP_048498473.1	aminopeptidase [Chryseobacterium koreense]
QD2021_GM000565	96.7	2.1e-41	WP_002687192.1	molecular chaperone GroES [Bergeyella zoohelcum]
QD2021_GM000566	77.4	1.4e-43	WP_002664434.1	four helix bundle protein [Bergeyella zoohelcum]
QD2021_GM000567	96.9	4e-289	WP_002664433.1	molecular chaperone GroEL [Bergeyella zoohelcum]
QD2021_GM000569	60.1	8.6e-91	WP_002662894.1	GLPGLI family protein [Bergeyella zoohelcum]
QD2021_GM000570	79.5	0	WP_048499703.1	polyphosphate kinase 1 [Chryseobacterium koreense]
QD2021_GM000571	77.6	5.2e-126	WP_055041508.1	exopolyphosphatase [Chryseobacterium sp. FF12]
QD2021_GM000572	61.1	4e-35	WP_069796653.1	cytochrome c domain protein [Cloacibacterium normanense]
QD2021_GM000574	96.2	0	WP_002663906.1	molecular chaperone DnaK [Bergeyella zoohelcum]
QD2021_GM000575	59.5	5e-97	WP_002689175.1	hypothetical protein [Bergeyella zoohelcum]
QD2021_GM000576	65.4	1.9e-72	EKB55911.1	hypothetical protein [Bergeyella zoohelcum ATCC 43767, HMPREF9699_01556]
QD2021_GM000577	77.3	1e-94	WP_034710466.1	rRNA methyltransferase [Chryseobacterium soli]
QD2021_GM000578	84.7	2.9e-131	ODS87688.1	RNA-binding protein [Chryseobacterium sp. SCN 40-13]
QD2021_GM000579	58.6	3.6e-98	WP_056733216.1	MBL fold metallo-hydrolase [Phenylobacterium sp. Root700]
QD2021_GM000580	65.3	3.8e-276	WP_034716739.1	outer membrane receptor for ferrienterochelin and colicins [Chryseobacterium antarcticum]
QD2021_GM000581	79.4	4.6e-71	WP_055043080.1	lipid hydroperoxide peroxidase [Chryseobacterium sp. FF12]
QD2021_GM000583	56.2	1.2e-102	WP_052114666.1	MULTISPECIES: hypothetical protein [Elizabethkingia|Elizabethkingia genomosp.]
QD2021_GM000584	88.4	2.2e-53	WP_048500335.1	CRISPR-associated endonuclease Cas2 [Chryseobacterium koreense]
QD2021_GM000585	84.5	3.2e-147	WP_018280038.1	subtype II CRISPR-associated endonuclease Cas1 [Capnocytophaga cynodegmi]
QD2021_GM000586	40.5	1.3e-18	OHD14277.1	hypothetical protein [Spirochaetes bacterium]
QD2021_GM000587	65.9	3.7e-105	EFS97167.1	hypothetical protein [Capnocytophaga ochracea]
QD2021_GM000588	68.5	0	WP_009412679.1	CRISPR-associated protein, Csn1 family [Capnocytophaga sp.]
QD2021_GM000589	89	3.2e-147	WP_048499418.1	short-chain dehydrogenase [Chryseobacterium koreense]
QD2021_GM000591	84	1e-38	WP_066750942.1	sulfurtransferase [Chryseobacterium sp. IHB B 10212]
QD2021_GM000592	80.5	5.1e-148	WP_056031179.1	epoxyqueuosine reductase [Chryseobacterium sp. Leaf404]
QD2021_GM000593	67	6.9e-86	ODS88640.1	urease-associated protein [Chryseobacterium sp. SCN 40-13]
QD2021_GM000595	66.7	3.9e-132	WP_055042941.1	hypothetical protein [Chryseobacterium sp. FF12]
QD2021_GM000597	64.4	2.2e-64	WP_063968574.1	LPS export ABC transporter periplasmic protein LptC [Epilithonimonas sp. J200]
QD2021_GM000598	63.9	4.2e-127	WP_034721558.1	anhydro-N-acetylmuramic acid kinase [Chryseobacterium antarcticum]
QD2021_GM000599	83.6	4.8e-52	SDF03840.1	hypothetical protein [Chryseobacterium hungaricum, SAMN05421825_0899]
QD2021_GM000601	67.3	3.9e-37	WP_048498932.1	NUDIX hydrolase [Chryseobacterium koreense]
QD2021_GM000602	70.4	6.4e-170	WP_045499556.1	UDP-N-acetylmuramoyl-tripeptide--D-alanyl-D-alanine ligase [Chryseobacterium sp. StRB126]
QD2021_GM000603	78.2	7.7e-261	WP_012782174.1	gliding motility lipoprotein GldJ [Flavobacteriaceae bacterium 3519-10]
QD2021_GM000604	60.2	0	WP_048498935.1	hypothetical protein [Chryseobacterium koreense]
QD2021_GM000605	74.1	2.8e-164	SEF49113.1	hypothetical protein [Chryseobacterium humi, SAMN05421847_0124]
QD2021_GM000606	71	4.2e-73	WP_062702980.1	hypothetical protein [Chryseobacterium indologenes|Chryseobacterium indologenes,]
QD2021_GM000607	65.7	8.6e-114	WP_050020058.1	MULTISPECIES: two-component sensor histidine kinase [Chryseobacterium|Chryseobacterium gallinarum|Chryseobacterium sp.]
QD2021_GM000608	86.2	1.9e-104	WP_062702984.1	ArsR family transcriptional regulator [Chryseobacterium indologenes]
QD2021_GM000609	55.5	2e-276	WP_055041470.1	hypothetical protein [Chryseobacterium sp. FF12]
QD2021_GM000610	56.9	8.4e-116	WP_056071936.1	hypothetical protein [Flavobacterium sp.]
QD2021_GM000611	94.7	2.7e-210	ODS88247.1	succinate--CoA ligase subunit beta [Chryseobacterium sp. SCN 40-13]
QD2021_GM000612	75.8	1.6e-50	SEH48131.1	Uncharacterized membrane protein YgdD, TMEM256/DUF423 family [Chryseobacterium hominis]
QD2021_GM000614	88.2	1.3e-229	WP_007843033.1	MULTISPECIES: hydroxymethylglutaryl-CoA reductase, degradative [Chryseobacterium|Chryseobacterium sp.]
QD2021_GM000615	87.6	5.8e-302	WP_002665074.1	phosphoribosylformylglycinamidine synthase [Bergeyella zoohelcum]
QD2021_GM000616	89.4	0	WP_002665074.1	phosphoribosylformylglycinamidine synthase [Bergeyella zoohelcum]
QD2021_GM000617	96.8	4.3e-263	WP_002663804.1	adenylosuccinate lyase [Bergeyella zoohelcum]
QD2021_GM000618	57.7	3.1e-62	WP_056015061.1	MULTISPECIES: hypothetical protein [Chryseobacterium|Chryseobacterium aquaticum,|Chryseobacterium greenlandense,]
QD2021_GM000619	76.1	5e-33	ODS90023.1	hypothetical protein [Chryseobacterium sp. SCN 40-13, ABS44_01250]
QD2021_GM000620	87	3.3e-283	ODS88255.1	DEAD/DEAH box helicase [Chryseobacterium sp. SCN 40-13]
QD2021_GM000621	61.8	1.1e-70	WP_069798729.1	PAP2 superfamily protein [Cloacibacterium normanense]
QD2021_GM000622	85.4	0	ODS89415.1	glycosyl transferase family 2 [Chryseobacterium sp. SCN 40-13]
QD2021_GM000623	55.4	3.6e-84	WP_062675105.1	hypothetical protein [Chryseobacterium sp.]
QD2021_GM000625	92.2	3.4e-249	WP_002688290.1	dihydrolipoyl dehydrogenase [Bergeyella zoohelcum]
QD2021_GM000626	69.4	3e-107	WP_047442890.1	prephenate dehydratase [Chryseobacterium sp. YR005]
QD2021_GM000627	76.5	2.8e-29	WP_051803714.1	Fe-S cluster biogenesis protein NfuA, 4Fe-4S-binding domain [Chryseobacterium antarcticum]
QD2021_GM000628	90.4	3.5e-188	WP_002977210.1	ATP-binding protein, Mrp/Nbp35 family [Chryseobacterium gleum]
QD2021_GM000629	84.3	1.2e-198	WP_018676275.1	C4-dicarboxylate ABC transporter [Riemerella columbina]
QD2021_GM000630	77.7	9.2e-57	SDL65454.1	SH3 domain-containing protein [Chryseobacterium taihuense]
QD2021_GM000631	80	4.1e-61	SDL65471.1	hyperosmotically inducible protein [Chryseobacterium taihuense]
QD2021_GM000634	100	2.4e-28	CEJ70955.1	Arginase family protein [Chryseobacterium oranimense G311]
QD2021_GM000635	62.7	2.7e-55	WP_052252192.1	cytochrome c [Chryseobacterium solincola]
QD2021_GM000636	62.6	5.1e-33	ODS89076.1	hypothetical protein [Chryseobacterium sp. SCN 40-13, ABS44_05645]
QD2021_GM000638	85.3	7.6e-68	WP_034719758.1	Lrp/AsnC family transcriptional regulator, regulator for asnA, asnC and gidA [Chryseobacterium antarcticum]
QD2021_GM000639	78.9	9.5e-148	SEG61072.1	L-asparaginase [Chryseobacterium humi]
QD2021_GM000641	70	2.6e-80	WP_069799426.1	RNA methyltransferase, RsmE family protein [Cloacibacterium normanense]
QD2021_GM000642	46.4	1.1e-49	WP_026450440.1	hypothetical protein [Aequorivita capsosiphonis]
QD2021_GM000643	82.3	6e-158	WP_039351850.1	tRNA (adenosine(37)-N6)-threonylcarbamoyltransferase complex transferase subunit TsaD [Chryseobacterium jeonii]
QD2021_GM000644	61.4	0	WP_027377648.1	translocation/assembly module TamB [Chryseobacterium palustre]
QD2021_GM000645	91.7	6.8e-107	WP_014938906.1	fructose-6-phosphate aldolase [Riemerella anatipestifer]
QD2021_GM000647	95.5	1e-158	WP_047096421.1	lipoyl synthase [Chryseobacterium indologenes]
QD2021_GM000648	80.5	2e-98	WP_055980333.1	protein-L-isoaspartate O-methyltransferase [Chryseobacterium sp. Leaf405]
QD2021_GM000649	94.6	1.2e-262	WP_062701847.1	arginine decarboxylase [Chryseobacterium indologenes]
QD2021_GM000650	73.9	3.8e-109	ODS89083.1	glycoside hydrolase [Chryseobacterium sp. SCN 40-13]
QD2021_GM000652	92.6	8.3e-295	WP_065396699.1	methylcrotonoyl-CoA carboxylase [Chryseobacterium artocarpi]
QD2021_GM000653	86.9	8.6e-215	WP_002661431.1	hypothetical protein [Bergeyella zoohelcum]
QD2021_GM000654	89.7	1.2e-111	SEH52043.1	tRNA (Guanine37-N(1)-) methyltransferase [Chryseobacterium hominis]
QD2021_GM000656	48.9	1.6e-77	WP_027377751.1	endonuclease [Chryseobacterium palustre]
QD2021_GM000657	84	1.5e-68	ACU08281.1	AsnC/Lrp family transcriptional regulator protei n [Flavobacteriaceae bacterium 3519-10]
QD2021_GM000658	69.6	3.4e-86	WP_069799472.1	deoxyribose-phosphate aldolase [Cloacibacterium normanense]
QD2021_GM000660	74.5	2.5e-85	WP_007844000.1	MULTISPECIES: polyisoprenoid-binding protein [Chryseobacterium]
QD2021_GM000661	89	3.7e-176	WP_069799384.1	phenylalanyl-tRNA synthetase, alpha subunit [Cloacibacterium normanense]
QD2021_GM000662	84.7	1e-252	ODS89070.1	sodium: solute symporter [Chryseobacterium sp. SCN 40-13]
QD2021_GM000663	90.1	7.9e-148	ODS89071.1	transketolase [Chryseobacterium sp. SCN 40-13]
QD2021_GM000664	95.5	5.9e-168	WP_048508917.1	transketolase [Chryseobacterium angstadtii]
QD2021_GM000665	78.7	1.7e-77	WP_050019475.1	MULTISPECIES: methyltransferase [Chryseobacterium|Chryseobacterium gallinarum|Chryseobacterium sp.]
QD2021_GM000666	69.6	1.1e-92	ODS88303.1	hypothetical protein [Chryseobacterium sp. SCN 40-13, ABS44_09125]
QD2021_GM000667	70.7	1.9e-61	WP_047438218.1	DNA mismatch repair protein [Chryseobacterium sp. YR561]
QD2021_GM000668	78.7	7.8e-71	WP_014937314.1	phosphodiesterase, mj0936 family [Riemerella anatipestifer]
QD2021_GM000669	82.3	2e-115	SDJ55738.1	tRNA pseudouridine38-40 synthase [Chryseobacterium jejuense]
QD2021_GM000674	83.1	8.5e-274	ODS88560.1	antibiotic ABC transporter ATP-binding protein [Chryseobacterium sp. SCN 40-13]
QD2021_GM000675	93.1	1.9e-233	WP_069797228.1	UDP-N-acetylglucosamine 1-carboxyvinyltransferase [Cloacibacterium normanense]
QD2021_GM000676	81.8	1.7e-94	WP_069797227.1	methionyl-tRNA formyltransferase [Cloacibacterium normanense]
QD2021_GM000677	55	7.1e-38	WP_047482315.1	thiol-disulfide oxidoreductase [Chryseobacterium sp. CF356]
QD2021_GM000678	71	6.3e-31	WP_034686436.1	preprotein translocase subunit SecG [Chryseobacterium piperi]
QD2021_GM000679	75.6	7.5e-84	WP_027374702.1	MULTISPECIES: 2-hydroxyhepta-2, 4-diene-1, 7-dioate isomerase [Chryseobacterium]
QD2021_GM000680	84.3	1.3e-120	WP_004920332.1	DNA polymerase III, epsilon subunit related 3'-5' exonucleases [Riemerella anatipestifer]
QD2021_GM000681	71.6	5.8e-94	ACU07149.1	CDP-diacylglycerol--serine O-phosphatidyltransferase [Flavobacteriaceae bacterium 3519-10]
QD2021_GM000682	69.4	1.3e-275	WP_034709935.1	sulfatase [Chryseobacterium soli]
QD2021_GM000683	65.5	2.3e-104	WP_004917251.1	ABC-type transport system involved in cytochrome c biogenesis, permease component [Riemerella anatipestifer RA-CH-2]
QD2021_GM000684	59.7	5.9e-147	WP_038693758.1	ResB-like domain protein [Riemerella anatipestifer]
QD2021_GM000685	75.9	6e-228	WP_004917246.1	Formate-dependent nitrite reductase, periplasmic cytochrome c552 subunit [Riemerella anatipestifer]
QD2021_GM000686	81.6	9.4e-92	ADQ82099.1	respiratory nitrite reductase specific menaquinol--cytochrome-c reductase (NrfH) precursor [Riemerella anatipestifer]
QD2021_GM000687	68.9	1.8e-172	WP_027376456.1	hypothetical protein [Chryseobacterium palustre]
QD2021_GM000689	86	0	WP_002687519.1	DNA mismatch repair protein MutS [Bergeyella zoohelcum]
QD2021_GM000690	97.2	1.5e-179	SEM13137.1	pyruvate dehydrogenase E1 component beta subunit [Chryseobacterium taichungense]
QD2021_GM000691	52	1.1e-272	SDD92163.1	Fibronectin type III domain-containing protein [Riemerella columbipharyngis]
QD2021_GM000692	47.9	2.4e-61	SDD92132.1	Por secretion system C-terminal sorting domain-containing protein [Riemerella columbipharyngis]
QD2021_GM000693	46.4	1.1e-80	WP_055042842.1	T9SS C-terminal target domain-containing protein [Chryseobacterium sp. FF12]
QD2021_GM000694	62.8	1e-97	WP_052217978.1	hypothetical protein [Empedobacter falsenii]
QD2021_GM000695	58.4	2.8e-250	WP_062650993.1	secretion protein [Chryseobacterium kwangjuense]
QD2021_GM000696	64.5	4.9e-148	WP_034965306.1	cell surface protein [Epilithonimonas sp. FH1]
QD2021_GM000697	75.9	1.1e-165	WP_042721080.1	hypothetical protein [Flavobacterium sp. B17]
QD2021_GM000698	72.7	6.4e-297	WP_063969946.1	ligand-gated channel protein [Epilithonimonas sp. J200]
QD2021_GM000699	75.8	6.6e-15	AOE11700.1	hypothetical protein [uncultured bacterium]
QD2021_GM000702	45.2	1.7e-25	WP_062651962.1	hypothetical protein [Chryseobacterium kwangjuense|Chryseobacterium kwangjuense,]
QD2021_GM000704	40.1	3.6e-33	WP_056219922.1	hypothetical protein [Chryseobacterium sp.]
QD2021_GM000705	59	4e-29	SEQ03723.1	VanZ like family protein [Epilithonimonas lactis]
QD2021_GM000706	87.2	2.8e-57	WP_034753724.1	glycine cleavage system protein H [Chryseobacterium sp. OV259]
QD2021_GM000709	70.4	0	WP_039345653.1	cell surface protein SprA [Chryseobacterium solincola]
QD2021_GM000710	72.2	1.1e-71	WP_063970139.1	Holliday junction ATP-dependent DNA helicase RuvA [Epilithonimonas sp. J200]
QD2021_GM000711	87	0	WP_055042407.1	malic enzyme [Chryseobacterium sp. FF12]
QD2021_GM000712	68.2	4.4e-114	SEG13252.1	BadF-type ATPase [Chryseobacterium humi]
QD2021_GM000713	57.5	5.5e-14	SEH83464.1	hypothetical protein [Chryseobacterium hominis, SAMN05421793_1379]
QD2021_GM000714	69.9	2.5e-55	WP_015806842.1	hypothetical protein [Flavobacteriaceae bacterium 3519-10, FIC_02121]
QD2021_GM000715	63.3	3.2e-89	KFF18731.1	glycerol acyltransferase [Chryseobacterium piperi]
QD2021_GM000716	83.3	1.3e-241	WP_014937463.1	major facilitator transporter [Riemerella anatipestifer CH3]
QD2021_GM000717	59.9	2.3e-115	WP_055041779.1	hypothetical protein [Chryseobacterium sp. FF12]
QD2021_GM000718	89	1.1e-299	WP_050020463.1	glutamine--tRNA ligase [Chryseobacterium sp. P1-3]
QD2021_GM000720	81.7	1.9e-300	WP_055042537.1	glycerol acyltransferase [Chryseobacterium sp. FF12]
QD2021_GM000721	78.6	5.5e-182	WP_055042536.1	aspartate kinase [Chryseobacterium sp. FF12]
QD2021_GM000722	88.5	1.3e-173	SEV98764.1	fructose-1, 6-bisphosphatase I [Chryseobacterium wanjuense]
QD2021_GM000723	69	2.5e-132	WP_039351639.1	o-succinylbenzoate synthase [Chryseobacterium jeonii]
QD2021_GM000725	76.1	2.5e-78	ODS88629.1	16S rRNA processing protein RimM [Chryseobacterium sp. SCN 40-13]
QD2021_GM000726	83.7	1.2e-78	ODS88630.1	30S ribosomal protein S16 [Chryseobacterium sp. SCN 40-13]
QD2021_GM000727	69.5	3.9e-60	WP_034970030.1	nitroreductase [Epilithonimonas sp. FH1]
QD2021_GM000728	83.2	4.9e-64	WP_055041288.1	copper resistance protein CopD [Chryseobacterium sp. FF12]
QD2021_GM000729	81.8	5.8e-92	WP_038693281.1	threonylcarbamoyl-AMP synthase [Riemerella anatipestifer]
QD2021_GM000730	81.2	5.4e-90	WP_031502134.1	hypothetical protein [Chryseobacterium haifense]
QD2021_GM000732	62.2	9e-94	WP_034696493.1	protein-(glutamine-N5) methyltransferase, release factor-specific [Chryseobacterium sp. CF365]
QD2021_GM000733	88.7	0	ODS89695.1	DNA topoisomerase IV [Chryseobacterium sp. SCN 40-13]
QD2021_GM000734	67.4	7.4e-43	WP_007843451.1	MULTISPECIES: hypothetical protein [Chryseobacterium|Chryseobacterium sp.]
QD2021_GM000735	85.8	0	WP_064964521.1	DNA topoisomerase IV subunit A [Riemerella anatipestifer]
QD2021_GM000736	68.5	8.7e-86	WP_034758344.1	rhomboid family intramembrane serine protease [Chryseobacterium sp. OV259]
QD2021_GM000737	73	7.3e-48	ACU08707.1	hypothetical protein [Flavobacteriaceae bacterium 3519-10, FIC_02274]
QD2021_GM000738	86.7	0	WP_002665333.1	valine--tRNA ligase [Bergeyella zoohelcum]
QD2021_GM000739	52.1	0	WP_018676532.1	T9SS C-terminal target domain-containing protein [Riemerella columbina]
QD2021_GM000740	42.9	0	WP_064964796.1	peptidase S8 [Riemerella anatipestifer]
QD2021_GM000743	62	2.6e-74	WP_002663346.1	hypothetical protein [Bergeyella zoohelcum]
QD2021_GM000744	45.5	0	WP_064968568.1	peptidase S8 [Riemerella anatipestifer]
QD2021_GM000745	55.1	0	WP_064968568.1	peptidase S8 [Riemerella anatipestifer]
QD2021_GM000748	66	1.4e-189	WP_002661486.1	polysaccharide biosynthesis protein [Bergeyella zoohelcum]
QD2021_GM000749	78.2	1.8e-85	WP_052911626.1	GTP cyclohydrolase II [Riemerella anatipestifer]
QD2021_GM000750	51.1	1.7e-17	WP_034754126.1	hypothetical protein [Chryseobacterium sp. OV259]
QD2021_GM000751	77.3	2.5e-87	WP_047446985.1	hypothetical protein [Chryseobacterium sp. YR005]
QD2021_GM000752	73.8	2.6e-16	ODS86321.1	preprotein translocase [Chryseobacterium sp. SCN 40-13]
QD2021_GM000753	70.1	2.3e-204	WP_048499427.1	peptidase M23 [Chryseobacterium koreense]
QD2021_GM000754	59.5	4.7e-86	WP_055042337.1	hypothetical protein [Chryseobacterium sp. FF12]
QD2021_GM000755	89.1	3.7e-168	WP_069800631.1	glucose-1-phosphate thymidylyltransferase [Cloacibacterium normanense]
QD2021_GM000756	76.9	2.7e-71	WP_069796589.1	isopentenyl-diphosphate delta-isomerase [Cloacibacterium normanense]
QD2021_GM000757	81.8	1.1e-173	WP_045495195.1	glycine cleavage system protein T [Chryseobacterium sp. StRB126]
QD2021_GM000758	84.4	1.3e-49	WP_004917723.1	large conductance mechanosensitive channel protein [Riemerella anatipestifer]
QD2021_GM000759	66.5	6.4e-159	WP_055042665.1	phosphoesterase [Chryseobacterium sp. FF12]
QD2021_GM000760	69	1.9e-143	SEH36757.1	3-oxoacyl-[acyl-carrier-protein] synthase-3 [Chryseobacterium hominis]
QD2021_GM000761	69	2.3e-74	WP_054510705.1	hypothetical protein [Chryseobacterium sp.]
QD2021_GM000762	87.3	1.1e-113	WP_069796606.1	bifunctional demethylmenaquinone methyltransferase/2-methoxy-6-polyprenyl-1, 4-benzoquinol methylase [Cloacibacterium normanense]
QD2021_GM000763	66.8	3.8e-96	WP_027377612.1	PorT protein [Chryseobacterium palustre]
QD2021_GM000764	74	6e-34	WP_066677273.1	MULTISPECIES: hypothetical protein [Chryseobacterium|Chryseobacterium sp.]
QD2021_GM000765	80	1.4e-35	WP_055042670.1	6-phosphofructokinase [Chryseobacterium sp. FF12]
QD2021_GM000766	91.2	1.2e-266	WP_039365951.1	MULTISPECIES: ribonuclease Y [Chryseobacterium|Chryseobacterium taiwanense]
QD2021_GM000767	45.8	1.7e-50	WP_031501702.1	hypothetical protein [Chryseobacterium haifense]
QD2021_GM000768	48.5	3.2e-43	WP_048510808.1	hypothetical protein [Chryseobacterium sp. FH2, ACM39_09485]
QD2021_GM000769	88.5	5.8e-32	ODS86314.1	PspC family transcriptional regulator [Chryseobacterium sp. SCN 40-13]
QD2021_GM000770	61.9	2.2e-154	WP_027380311.1	hypothetical protein [Chryseobacterium daeguense]
QD2021_GM000771	87.8	4.7e-188	WP_048499434.1	N-acetyl-alpha-D-glucosaminyl L-malate synthase BshA [Chryseobacterium koreense]
QD2021_GM000772	71.5	7e-228	WP_039341829.1	glycoside hydrolase [Chryseobacterium solincola]
QD2021_GM000773	57.2	3.1e-44	WP_034718551.1	hypothetical protein [Chryseobacterium antarcticum|Chryseobacterium antarcticum,]
QD2021_GM000774	80.3	9e-105	SEF66698.1	purine-nucleoside phosphorylase [Chryseobacterium humi]
QD2021_GM000775	69.9	3.2e-169	WP_014937381.1	RagB/SusD family nutrient uptake outer membrane protein [Riemerella anatipestifer]
QD2021_GM000776	73.5	0	WP_052910195.1	TonB-dependent receptor [Riemerella anatipestifer]
QD2021_GM000777	75.9	0	ADQ82717.1	hypothetical protein [Riemerella anatipestifer]
QD2021_GM000778	80.7	0	WP_002662934.1	hypothetical protein [Bergeyella zoohelcum ATCC 43767, HMPREF9699_00999]
QD2021_GM000779	82.2	7.8e-71	ODS90176.1	50S ribosomal protein L9 [Chryseobacterium sp. SCN 40-13]
QD2021_GM000780	98	3.3e-48	WP_056215709.1	small subunit ribosomal protein S18 [Chryseobacterium taihuense]
QD2021_GM000781	95.6	5e-53	WP_002662809.1	30S ribosomal protein S6 [Bergeyella zoohelcum]
QD2021_GM000782	85.2	6e-225	WP_062702715.1	aspartate ammonia-lyase [Chryseobacterium indologenes]
QD2021_GM000783	63.6	3.8e-120	WP_055041382.1	N-acetylmuramoyl-L-alanine amidase [Chryseobacterium sp. FF12]
QD2021_GM000784	58.1	6.3e-55	WP_038331597.1	hypothetical protein [Empedobacter falsenii]
QD2021_GM000785	85.6	1.1e-220	SDM16429.1	threonylcarbamoyladenosine tRNA methylthiotransferase MtaB [Chryseobacterium taihuense]
QD2021_GM000786	83	2e-280	WP_062701288.1	alpha-glucan family phosphorylase [Chryseobacterium indologenes]
QD2021_GM000787	78.1	0	ODS89296.1	peptidase S9 [Chryseobacterium sp. SCN 40-13]
QD2021_GM000788	71	1.8e-30	WP_018279063.1	MULTISPECIES: nucleotidyltransferase [Capnocytophaga]
QD2021_GM000789	68.2	6.2e-35	WP_041984557.1	conserved hypothetical protein [Capnocytophaga canimorsus]
QD2021_GM000790	70.9	0	WP_041993206.1	conserved hypothetical protein [Capnocytophaga cynodegmi]
QD2021_GM000792	67.3	8e-76	WP_041997136.1	conserved hypothetical protein [Capnocytophaga cynodegmi]
QD2021_GM000793	87	4.5e-280	WP_014937198.1	Dipeptide/tripeptide permease [Riemerella anatipestifer RA-CH-1]
QD2021_GM000794	41.1	1.3e-97	SEC08227.1	5'-nucleotidase [Paenibacillus sp. GP183]
QD2021_GM000795	86.5	1.8e-237	WP_064964716.1	MFS transporter [Riemerella anatipestifer]
QD2021_GM000796	41.6	1.8e-44	WP_034694971.1	membrane protein [Chryseobacterium sp. CF365]
QD2021_GM000797	59.8	7.5e-56	ODS89292.1	thioredoxin [Chryseobacterium sp. SCN 40-13]
QD2021_GM000798	78	0	ODS89291.1	ATP-dependent DNA helicase RecG [Chryseobacterium sp. SCN 40-13]
QD2021_GM000801	71.4	1.3e-93	WP_028122212.1	cell filamentation protein Fic [Epilithonimonas tenax]
QD2021_GM000802	52.8	6.6e-130	WP_015806846.1	putative lipoprotein/thioderoxin [Flavobacteriaceae bacterium 3519-10]
QD2021_GM000805	87.9	5.7e-178	WP_039364480.1	ATP-dependent Clp protease ATP-binding subunit ClpX [Chryseobacterium taiwanense]
QD2021_GM000806	77.2	9.8e-53	WP_062650620.1	HIT family hydrolase [Chryseobacterium kwangjuense]
QD2021_GM000807	90.9	5.6e-71	WP_066434321.1	transcription elongation factor GreA [Chryseobacterium sp. CCH4-E10]
QD2021_GM000808	44.2	7.7e-25	SEH83678.1	hypothetical protein [Chryseobacterium hominis, SAMN05421793_13722]
QD2021_GM000809	83.1	8.3e-64	WP_045183469.1	D-tyrosyl-tRNA(Tyr) deacylase [Elizabethkingia miricola]
QD2021_GM000810	84.7	1.4e-131	WP_055041645.1	glutamate racemase [Chryseobacterium sp. FF12]
QD2021_GM000811	73.5	8e-164	SEW49501.1	oxygen-independent coproporphyrinogen-3 oxidase [Chryseobacterium wanjuense]
QD2021_GM000812	68.6	1.9e-120	SEG61403.1	type IX secretion system membrane protein, PorP/SprF family [Chryseobacterium humi]
QD2021_GM000813	84.9	2.4e-178	WP_069799609.1	ribosomal large subunit pseudouridine synthase D [Cloacibacterium normanense]
QD2021_GM000814	69	1.6e-140	WP_031501410.1	serine/threonine protein kinase [Chryseobacterium haifense]
QD2021_GM000818	80.1	2.2e-149	WP_031501449.1	D-alanine--D-alanine ligase A [Chryseobacterium haifense]
QD2021_GM000819	89.5	1.9e-71	ODS89536.1	pantetheine-phosphate adenylyltransferase [Chryseobacterium sp. SCN 40-13]
QD2021_GM000820	81.8	3.3e-95	WP_062702076.1	hypothetical protein [Chryseobacterium indologenes|Chryseobacterium indologenes,]
QD2021_GM000821	93.4	4.2e-194	WP_069798194.1	50S ribosome-binding GTPase family protein [Cloacibacterium normanense]
QD2021_GM000822	79.3	1.5e-32	ODS88797.1	RNA-binding protein [Chryseobacterium sp. SCN 40-13]
QD2021_GM000823	89.1	6.4e-53	WP_039364616.1	MULTISPECIES: phosphonoacetate hydrolase [Chryseobacterium|Chryseobacterium taiwanense]
QD2021_GM000824	69.7	9.4e-126	WP_048498318.1	ABC transporter [Chryseobacterium koreense]
QD2021_GM000825	75.5	1.9e-85	WP_049262172.1	histidine kinase [Neisseria bacilliformis]
QD2021_GM000826	61.7	1.3e-61	SDT44549.1	cAMP-binding domain of CRP or a regulatory subunit of cAMP-dependent protein kinases [Mucilaginibacter mallensis]
QD2021_GM000827	83.4	4e-196	SEI03243.1	monovalent cation: H+ antiporter, CPA1 family [Flavobacterium marinum]
QD2021_GM000828	67	1.5e-129	WP_002984708.1	FAD dependent oxidoreductase [Chryseobacterium gleum ATCC 35910]
QD2021_GM000830	76.9	8e-104	WP_018676753.1	gliding motility protein GldN [Riemerella columbina]
QD2021_GM000832	43.3	1.5e-41	WP_066751649.1	gliding motility protein GldM [Chryseobacterium sp. IHB B 10212]
QD2021_GM000833	76.3	3e-71	WP_014937301.1	gliding motility protein GldL [Riemerella anatipestifer]
QD2021_GM000834	90	9.9e-111	WP_026315687.1	gliding motility lipoprotein GldK [Riemerella columbina]
QD2021_GM000835	84.3	3.5e-118	WP_038693428.1	gliding motility lipoprotein GldK [Riemerella anatipestifer]
QD2021_GM000836	88.5	0	ODS88672.1	glutamine--fructose-6-phosphate aminotransferase [Chryseobacterium sp. SCN 40-13]
QD2021_GM000837	53	3.9e-153	WP_012782092.1	hypothetical protein [Flavobacteriaceae bacterium]
QD2021_GM000838	71.3	2.6e-99	ODS88674.1	starch synthase [Chryseobacterium sp. SCN 40-13]
QD2021_GM000839	71.5	6.3e-113	WP_064964566.1	pantoate--beta-alanine ligase [Riemerella anatipestifer]
QD2021_GM000840	74.6	3.9e-65	WP_047446706.1	shikimate kinase [Chryseobacterium sp. YR005]
QD2021_GM000841	71.9	1.1e-52	WP_047397631.1	RNA-binding protein [Chryseobacterium sp. YR460]
QD2021_GM000842	53.1	1.5e-62	ODS88678.1	hypothetical protein [Chryseobacterium sp. SCN 40-13, ABS44_08210]
QD2021_GM000843	43	1.1e-172	AEK22348.1	hypothetical protein [Capnocytophaga canimorsus Cc5, Ccan_02260]
QD2021_GM000845	93.7	4.5e-151	WP_002662140.1	glucose-1-phosphate thymidylyltransferase [Bergeyella zoohelcum]
QD2021_GM000846	95	2.2e-203	WP_002686408.1	dTDP-glucose 4, 6-dehydratase [Bergeyella zoohelcum]
QD2021_GM000847	88.4	1.8e-89	WP_013446885.1	dTDP-4-dehydrorhamnose 3, 5-epimerase-related enzyme [Riemerella anatipestifer]
QD2021_GM000848	91.7	4.1e-71	WP_002662848.1	glycerol-3-phosphate cytidylyltransferase [Bergeyella zoohelcum]
QD2021_GM000849	83.9	7e-181	EKB55413.1	hypothetical protein [Bergeyella zoohelcum ATCC 43767, HMPREF9699_01727]
QD2021_GM000850	73	5.2e-77	WP_041991234.1	putative acetyltransferase EpsM [Capnocytophaga cynodegmi]
QD2021_GM000851	90.2	1e-84	WP_002664151.1	hypothetical protein [Bergeyella zoohelcum ATCC 43767, HMPREF9699_01730]
QD2021_GM000852	66.1	8.6e-145	BAP33033.1	uncharacterized protein CHSO_3996 [Chryseobacterium sp. StRB126]
QD2021_GM000853	60.8	4.2e-122	WP_065394895.1	hypothetical protein [Chryseobacterium artocarpi, BBI01_10985]
QD2021_GM000856	50.7	8.3e-82	WP_052627649.1	putative Glycosyl transferase family 2 [Sphingobacterium sp. PM2-P1-29]
QD2021_GM000857	57.1	1e-138	WP_002664189.1	hypothetical protein [Bergeyella zoohelcum]
QD2021_GM000858	71.1	1e-133	WP_059330731.1	mannose-1-phosphate guanylyltransferase [Elizabethkingia anophelis]
QD2021_GM000859	88.4	1e-53	WP_064971461.1	mannose-6-phosphate isomerase [Riemerella anatipestifer]
QD2021_GM000860	72.2	0	WP_002688622.1	capsular polysaccharide biosynthesis protein [Bergeyella zoohelcum]
QD2021_GM000861	71.3	1.1e-106	WP_002663611.1	hypothetical protein [Bergeyella zoohelcum]
QD2021_GM000862	73.2	1.6e-265	WP_064964706.1	capsule biosynthesis protein CapD [Riemerella anatipestifer]
QD2021_GM000863	75.3	1.7e-64	WP_034756738.1	recombinase RecX [Chryseobacterium sp. OV259]
QD2021_GM000864	89.5	4.9e-218	WP_027377368.1	serine hydroxymethyltransferase [Chryseobacterium palustre]
QD2021_GM000865	72.3	2.6e-133	WP_027379851.1	hypothetical protein [Chryseobacterium daeguense]
QD2021_GM000866	77.3	5.6e-20	WP_047442394.1	transcriptional regulator [Chryseobacterium sp. YR005]
QD2021_GM000867	55.1	1.6e-41	WP_069798905.1	putative membrane protein [Cloacibacterium normanense]
QD2021_GM000868	42.4	6.4e-20	WP_056223651.1	hypothetical protein [Chryseobacterium sp.]
QD2021_GM000869	96.9	0	WP_002663595.1	ribonucleoside-diphosphate reductase, alpha chain [Bergeyella zoohelcum]
QD2021_GM000870	70.8	3.8e-136	WP_065080869.1	hypothetical protein [Elizabethkingia miricola|Elizabethkingia miricola,]
QD2021_GM000871	57.1	1.8e-46	WP_041990155.1	N-acetyltransferase GCN5 [Capnocytophaga cynodegmi]
QD2021_GM000872	44.9	1e-54	KFC19699.1	hypothetical protein [Epilithonimonas sp. FH1, IO90_10555]
QD2021_GM000873	60.8	9.3e-69	WP_068943409.1	chloramphenicol acetyltransferase [Chryseobacterium sp. G972]
QD2021_GM000874	93.8	2.8e-173	WP_002663594.1	ribonucleotide reductase [Bergeyella zoohelcum]
QD2021_GM000875	58.6	1.6e-51	WP_051289273.1	hypothetical protein [Chryseobacterium daeguense]
QD2021_GM000876	73.6	1.3e-89	WP_065719875.1	phosphohydrolase [Chryseobacterium sp. CBo1]
QD2021_GM000877	69	5.6e-112	WP_055042393.1	ribokinase [Chryseobacterium sp. FF12]
QD2021_GM000878	72.9	1.5e-87	WP_055042392.1	hypothetical protein [Chryseobacterium sp. FF12]
QD2021_GM000879	93.5	0	WP_002661546.1	ATP-dependent chaperone ClpB [Bergeyella zoohelcum]
QD2021_GM000881	64.9	3.1e-90	WP_031501858.1	enoyl-CoA hydratase [Chryseobacterium haifense]
QD2021_GM000882	81.5	9.7e-113	WP_047429191.1	enoyl-CoA hydratase [Chryseobacterium sp. YR477]
QD2021_GM000883	94.1	3.8e-44	WP_002664201.1	hypothetical protein [Bergeyella zoohelcum]
QD2021_GM000884	93.8	0	WP_002664202.1	DNA-directed RNA polymerase subunit beta' [Bergeyella zoohelcum]
QD2021_GM000885	93.9	0	WP_002664203.1	DNA-directed RNA polymerase subunit beta [Bergeyella zoohelcum]
QD2021_GM000886	95.9	9e-56	WP_040997408.1	50S ribosomal protein L7/L12 [Chryseobacterium oranimense]
QD2021_GM000887	78.9	2.1e-77	WP_048499000.1	50S ribosomal protein L10 [Chryseobacterium koreense]
QD2021_GM000888	95.7	4.1e-118	WP_002662375.1	50S ribosomal protein L1 [Bergeyella zoohelcum]
QD2021_GM000889	95.9	1.5e-73	WP_002662373.1	50S ribosomal protein L11 [Bergeyella zoohelcum]
QD2021_GM000891	81.7	1e-157	OBW41374.1	Glycerol-3-phosphate dehydrogenase [NAD(P)+] [Chryseobacterium sp.]
QD2021_GM000892	65.9	2.9e-44	WP_034755391.1	hypothetical protein [Chryseobacterium sp. OV259]
QD2021_GM000893	45.1	2e-23	WP_021191550.1	GLPGLI family protein [Sphingobacterium sp. IITKGP-BTPF85]
QD2021_GM000895	54.4	6.1e-66	SDM18212.1	DNA repair protein RecO (recombination protein O) [Chryseobacterium taihuense]
QD2021_GM000896	52.1	3.7e-216	WP_012782085.1	T9SS C-terminal target domain-containing protein [Flavobacteriaceae bacterium 3519-10]
QD2021_GM000897	74.7	2.7e-136	WP_069797084.1	bacterial capsule synthesis PGA_cap family protein [Cloacibacterium normanense]
QD2021_GM000898	61.2	4.5e-83	WP_039351361.1	5'-nucleotidase [Chryseobacterium jeonii]
QD2021_GM000899	87.2	1.3e-137	WP_048512352.1	4-hydroxy-tetrahydrodipicolinate synthase [Chryseobacterium sp. FH2]
QD2021_GM000900	65.4	1.3e-61	ODS89286.1	AraC family transcriptional regulator [Chryseobacterium sp. SCN 40-13]
QD2021_GM000901	82.3	3.7e-64	ODS89287.1	transcriptional regulator [Chryseobacterium sp. SCN 40-13]
QD2021_GM000902	43.9	1e-133	WP_023569929.1	hypothetical protein [Flavobacterium cauense R2A-7, Q762_13950]
QD2021_GM000903	65.9	2.4e-107	WP_039352753.1	peptidase M23 [Chryseobacterium jeonii]
QD2021_GM000904	67.8	3.3e-39	SEH53464.1	Arsenate reductase, glutaredoxin family [Chryseobacterium hominis]
QD2021_GM000905	89.7	1.6e-74	WP_055983811.1	transcription termination/antitermination factor NusG [Chryseobacterium sp. Leaf405]
QD2021_GM000906	73.5	2e-20	WP_056034716.1	preprotein translocase subunit SecE [Chryseobacterium sp. Leaf404]
QD2021_GM000907	96.7	7e-219	WP_002662625.1	elongation factor Tu [Bergeyella zoohelcum]
QD2021_GM000908	65.3	9e-105	WP_062675811.1	integrase [Chryseobacterium sp. GSE06]
QD2021_GM000909	83.1	7.7e-22	ODS89118.1	30S ribosomal protein S21 [Chryseobacterium sp. SCN 40-13]
QD2021_GM000910	59.8	7e-143	WP_055988436.1	DNA helicase UvrD [Chryseobacterium sp. Leaf405]
QD2021_GM000911	56.8	1.4e-197	SEF92731.1	ATP-dependent exoDNAse (exonuclease V) beta subunit (contains helicase and exonuclease domains) [Chryseobacterium humi]
QD2021_GM000912	81.9	5e-73	WP_031501561.1	ferritin [Chryseobacterium haifense]
QD2021_GM000913	46	1.4e-19	WP_066693880.1	hypothetical protein [Chryseobacterium contaminans|Chryseobacterium contaminans,]
QD2021_GM000914	87.4	7.4e-186	WP_027377338.1	3, 4-dihydroxy-2-butanone-4-phosphate synthase [Chryseobacterium palustre]
QD2021_GM000916	52	9.5e-166	WP_034719231.1	hypothetical protein [Chryseobacterium antarcticum|Chryseobacterium antarcticum,]
QD2021_GM000917	62.9	1.6e-98	WP_004919285.1	conserved hypothetical protein [Riemerella anatipestifer|Riemerella anatipestifer,]
QD2021_GM000918	43	3.5e-16	WP_068906345.1	hypothetical protein [Porphyromonadaceae bacterium H1]
QD2021_GM000919	43.3	4.3e-40	WP_041990428.1	conserved exported hypothetical protein [Capnocytophaga cynodegmi]
QD2021_GM000920	89.2	1.2e-182	WP_055042438.1	chorismate synthase [Chryseobacterium sp. FF12]
QD2021_GM000921	67.9	3.4e-70	ODS88034.1	thioredoxin [Chryseobacterium sp. SCN 40-13]
QD2021_GM000922	67.4	5.3e-65	WP_047096667.1	alkyl hydroperoxide reductase [Chryseobacterium indologenes]
QD2021_GM000923	68.9	6.5e-37	ODS88097.1	hypothetical protein [Chryseobacterium sp. SCN 40-13, ABS44_09580]
QD2021_GM000924	72.9	6.7e-121	WP_002661443.1	tRNA (adenosine(37)-N6)-dimethylallyltransferase MiaA [Bergeyella zoohelcum]
QD2021_GM000925	92.4	2.2e-98	WP_002689228.1	thioredoxin family protein [Bergeyella zoohelcum]
QD2021_GM000926	43.6	3.9e-72	ODS89093.1	hypothetical protein [Chryseobacterium sp. SCN 40-13, ABS44_05740]
QD2021_GM000927	75.6	0	WP_048499114.1	4-alpha-glucanotransferase [Chryseobacterium koreense]
QD2021_GM000929	44.2	4.9e-47	WP_014803497.1	Protein of unknown function DUF2490 [Turneriella parva DSM 21527]
QD2021_GM000930	85.5	1.3e-246	WP_002661528.1	cysteine--tRNA ligase [Bergeyella zoohelcum]
QD2021_GM000931	90.3	1.3e-110	ODS89096.1	GTP cyclohydrolase I FolE [Chryseobacterium sp. SCN 40-13]
QD2021_GM000933	98.7	1.1e-33	WP_002664417.1	acyl carrier protein [Bergeyella zoohelcum]
QD2021_GM000934	92.8	1.2e-224	WP_066697933.1	beta-ketoacyl-[acyl-carrier-protein] synthase II [Chryseobacterium contaminans]
QD2021_GM000935	65.9	1e-85	WP_039365203.1	ribonuclease III [Chryseobacterium taiwanense]
QD2021_GM000936	58.4	7.4e-39	WP_062162420.1	hypothetical protein [Chryseobacterium sp.]
QD2021_GM000937	88.9	4.6e-160	WP_034718625.1	pyruvate kinase [Chryseobacterium antarcticum]
QD2021_GM000939	51.5	4.5e-21	WP_018676307.1	hypothetical protein [Riemerella columbina]
QD2021_GM000942	61	7.6e-83	ODS88526.1	hypothetical protein [Chryseobacterium sp. SCN 40-13, ABS44_08465]
QD2021_GM000943	70.4	5.5e-115	WP_034681115.1	hypothetical protein [Chryseobacterium piperi|Chryseobacterium piperi,]
QD2021_GM000944	60.8	9.7e-96	SEM19778.1	phosphate transport system substrate-binding protein [Chryseobacterium taichungense]
QD2021_GM000945	67.2	3e-18	WP_055041261.1	hypothetical protein [Chryseobacterium sp. FF12]
QD2021_GM000946	74.5	2.7e-116	WP_048511907.1	energy transducer TonB [Chryseobacterium sp. FH2]
QD2021_GM000947	87.9	1.5e-83	WP_065395313.1	biopolymer transporter ExbD [Chryseobacterium artocarpi]
QD2021_GM000948	79.7	2.9e-88	WP_062650268.1	biopolymer transporter ExbD [Chryseobacterium kwangjuense]
QD2021_GM000949	88.4	1.5e-138	SDL94001.1	biopolymer transport protein ExbB [Chryseobacterium taihuense]
QD2021_GM000950	83.9	0	WP_002661574.1	leucine--tRNA ligase [Bergeyella zoohelcum]
QD2021_GM000951	83.2	1.2e-119	WP_064970501.1	glycosyl transferase family 2 [Riemerella anatipestifer]
QD2021_GM000952	64	8e-149	WP_034723270.1	3-deoxy-D-manno-octulosonic acid transferase [Chryseobacterium sp. JM1]
QD2021_GM000954	56.6	6e-67	WP_042344171.1	conserved hypothetical protein [Capnocytophaga canis]
QD2021_GM000955	52.1	3.5e-64	WP_014937568.1	Cell wall-associated hydrolases (invasion-associated proteins) [Riemerella anatipestifer RA-CH-1]
QD2021_GM000956	69.3	5.2e-83	WP_048500425.1	methyltransferase [Chryseobacterium koreense]
QD2021_GM000957	86	5.6e-130	WP_041252892.1	membrane protein [Flavobacteriaceae bacterium 3519-10]
QD2021_GM000958	54.3	3.7e-120	WP_034679022.1	tRNA(Ile)-lysidine synthetase [Chryseobacterium formosense]
QD2021_GM000961	90.4	1.4e-170	WP_034681075.1	protein-disulfide reductase [Chryseobacterium piperi]
QD2021_GM000963	71.9	1.8e-100	WP_039348741.1	alpha/beta hydrolase [Chryseobacterium jeonii]
QD2021_GM000964	45.4	4.1e-32	WP_045183743.1	hypothetical protein [Elizabethkingia miricola|Elizabethkingia miricola,]
QD2021_GM000965	80.6	3.4e-158	WP_015806857.1	hypothetical protein [Flavobacteriaceae bacterium 3519-10, FIC_02137]
QD2021_GM000966	88.7	1.4e-21	WP_027383677.1	hypothetical protein [Chryseobacterium caeni]
QD2021_GM000967	88.1	8.8e-116	WP_027376758.1	phosphonate ABC transporter ATP-binding protein [Chryseobacterium palustre]
QD2021_GM000968	58.9	7.2e-70	WP_027387513.1	tRNA (adenine-N(6)-)-methyltransferase [Chryseobacterium gregarium]
QD2021_GM000969	63.6	1e-168	WP_027376743.1	two-component sensor histidine kinase [Chryseobacterium palustre]
QD2021_GM000970	72.9	2.6e-81	WP_034681592.1	riboflavin synthase subunit alpha [Chryseobacterium piperi]
QD2021_GM000971	85.2	2.1e-100	WP_002976254.1	4-hydroxythreonine-4-phosphate dehydrogenase PdxA [Chryseobacterium gleum]
QD2021_GM000974	65.3	3.3e-64	WP_065399494.1	DNA-binding protein [Chryseobacterium arthrosphaerae]
QD2021_GM000975	95.5	6e-30	WP_002664639.1	50S ribosomal protein L32 [Bergeyella zoohelcum]
QD2021_GM000976	80.7	2.6e-65	SDL94882.1	acetyl-CoA carboxylase biotin carboxyl carrier protein [Chryseobacterium taihuense]
QD2021_GM000977	93.4	1.2e-235	SDQ85049.1	acetyl-CoA carboxylase, biotin carboxylase subunit [Chryseobacterium soldanellicola]
QD2021_GM000978	87.7	2.2e-210	WP_048499679.1	ornithine--oxo-acid aminotransferase [Chryseobacterium koreense CCUG 49689]
QD2021_GM000979	45.9	1.6e-60	WP_031301313.1	hypothetical protein [Sphingobacterium paucimobilis]
QD2021_GM000980	64.6	2.3e-96	SDE59233.1	N-terminal domain of galactosyltransferase [Riemerella columbipharyngis]
QD2021_GM000981	43.9	7.4e-60	WP_052345502.1	hypothetical protein [Alkaliflexus imshenetskii]
QD2021_GM000982	82.7	3.3e-192	WP_048499685.1	glutamyl-tRNA synthetase [Chryseobacterium koreense CCUG 49689]
QD2021_GM000984	85.5	1.1e-158	SDL95192.1	acetyl-CoA carboxylase carboxyl transferase subunit alpha [Chryseobacterium taihuense]
QD2021_GM000985	58.1	2.9e-53	KMQ71106.1	hypothetical protein [Chryseobacterium koreense CCUG 49689, ACM44_08810]
QD2021_GM000986	83.5	6.5e-146	WP_002662464.1	elongation factor Ts [Bergeyella zoohelcum]
QD2021_GM000987	44.3	3.6e-171	WP_019975749.1	T9SS C-terminal target domain-containing protein [Empedobacter brevis]
QD2021_GM000988	55.8	9.4e-82	WP_028123128.1	hypothetical protein [Epilithonimonas tenax]
QD2021_GM000989	86.1	5.6e-112	WP_055041682.1	tRNA (guanine(46)-N(7))-methyltransferase [Chryseobacterium sp. FF12]
QD2021_GM000990	55.9	2.4e-56	WP_034723194.1	hypothetical protein [Chryseobacterium sp.]
QD2021_GM000991	84.9	8.1e-285	WP_048499988.1	single-stranded-DNA-specific exonuclease RecJ [Chryseobacterium koreense]
QD2021_GM000992	71.4	1.6e-43	WP_055041772.1	hypothetical protein [Chryseobacterium sp. FF12]
QD2021_GM000993	83.3	3.8e-89	SDH98687.1	nicotinate-nucleotide adenylyltransferase [Chryseobacterium taeanense]
QD2021_GM000994	81	9.2e-142	WP_052911326.1	amidinotransferase [Riemerella anatipestifer]
QD2021_GM000995	66.2	2.5e-80	WP_048500059.1	copper homeostasis protein CutC [Chryseobacterium koreense]
QD2021_GM000996	86.2	1.6e-154	WP_027381330.1	hypothetical protein [Chryseobacterium daeguense]
QD2021_GM000997	92.1	1.2e-224	WP_018674830.1	phosphopyruvate hydratase [Riemerella columbina]
QD2021_GM000998	41.5	3e-29	CEN45613.1	conserved hypothetical protein [Capnocytophaga canis]
QD2021_GM000999	66.7	2.9e-61	WP_009216650.1	hypothetical protein [Bacteroidetes oral taxon 274]
QD2021_GM001000	41.3	3.6e-29	KXK19384.1	hypothetical protein [Bacteroidetes bacterium OLB8, UZ08_BCD001001239]
QD2021_GM001001	88.8	1e-162	WP_069800938.1	citrate (Si)-synthase [Cloacibacterium normanense]
QD2021_GM001003	83.5	6.8e-60	WP_056076133.1	disulfide bond formation regulator [Chryseobacterium sp. Leaf394]
QD2021_GM001004	73.4	0	WP_048499977.1	glucosidase [Chryseobacterium koreense]
QD2021_GM001005	43.5	3.5e-17	WP_039349101.1	hypothetical protein [Chryseobacterium jeonii|Chryseobacterium jeonii,]
QD2021_GM001006	85.4	2e-211	WP_052911603.1	methionine adenosyltransferase [Riemerella anatipestifer]
QD2021_GM001007	78.4	3.3e-142	ODS86073.1	LysR family transcriptional regulator [Chryseobacterium sp. SCN 40-13]
QD2021_GM001008	79.1	5.5e-237	WP_018675423.1	catalase [Riemerella columbina]
QD2021_GM001009	79.7	3.8e-92	WP_034701426.1	enoyl-CoA hydratase [Chryseobacterium luteum]
QD2021_GM001010	80.6	4.5e-59	SDL55616.1	dCMP deaminase [Chryseobacterium taihuense]
QD2021_GM001012	71.2	9.5e-123	WP_027386987.1	site-specific tyrosine recombinase XerD [Chryseobacterium gregarium]
QD2021_GM001013	63.5	1.6e-45	WP_047424738.1	NUDIX hydrolase [Chryseobacterium sp. YR480]
QD2021_GM001016	43.5	8.9e-56	SEF80701.1	GLPGLI family protein [Chryseobacterium humi]
QD2021_GM001017	66.9	5.1e-53	WP_052911833.1	cytochrome c [Riemerella anatipestifer]
QD2021_GM001018	57.1	6e-184	WP_048499477.1	hypothetical protein [Chryseobacterium koreense]
QD2021_GM001020	66.7	2.4e-169	WP_055042225.1	serine hydrolase [Chryseobacterium sp. FF12]
QD2021_GM001021	75.1	2.1e-84	WP_028122148.1	2-hydroxyacid dehydrogenase [Epilithonimonas tenax]
QD2021_GM001023	86.7	6.8e-50	SDL53709.1	Acyl-CoA hydrolase [Chryseobacterium taihuense]
QD2021_GM001024	40.7	1.1e-44	WP_047481400.1	hypothetical protein [Chryseobacterium sp. CF356]
QD2021_GM001025	82.3	3.1e-69	WP_029297820.1	DNA starvation/stationary phase protection protein [Chryseobacterium hispalense]
QD2021_GM001026	83.6	5.6e-192	WP_002662185.1	nicotinate phosphoribosyltransferase [Bergeyella zoohelcum]
QD2021_GM001030	65.8	1.5e-22	WP_009131255.1	MULTISPECIES: hypothetical protein [Bacteroides|Bacteroides oleiciplenus]
QD2021_GM001031	70.8	1.9e-180	WP_034719086.1	cell division protein DivIC (FtsB), stabilizes FtsL against RasP cleavage [Chryseobacterium antarcticum]
QD2021_GM001032	81.1	1.6e-150	WP_048510830.1	magnesium chelatase [Chryseobacterium sp. FH2]
QD2021_GM001033	65.6	1.2e-74	WP_048499981.1	hypothetical protein [Chryseobacterium koreense]
QD2021_GM001034	52.9	1.3e-45	SDH98296.1	hypothetical protein [Chryseobacterium taeanense, SAMN05421846_103124]
QD2021_GM001035	49	6.7e-69	WP_068940201.1	DUF4129 domain-containing protein [Chryseobacterium sp. G972]
QD2021_GM001036	59.1	1.1e-108	WP_034719077.1	hypothetical protein [Chryseobacterium antarcticum|Chryseobacterium antarcticum,]
QD2021_GM001037	71.2	1.7e-101	WP_050377201.1	hypothetical protein [Chryseobacterium sp. Hurlbut01]
QD2021_GM001040	64.9	4.7e-73	WP_039349315.1	transporter [Chryseobacterium jeonii]
QD2021_GM001041	72.8	3.1e-106	WP_009036392.1	hypothetical protein [Indibacter alkaliphilus]
QD2021_GM001042	63	5.1e-30	WP_002664995.1	hypothetical protein [Bergeyella zoohelcum CCUG 30536, HMPREF9700_01594]
QD2021_GM001043	88	2.5e-37	WP_042009994.1	ArsR family transcriptional regulator [Capnocytophaga canis]
QD2021_GM001044	67.7	1.6e-70	WP_036826206.1	hypothetical protein [Porphyromonadaceae bacterium]
QD2021_GM001045	91.7	0	SDM46350.1	copper-resistance protein, CopA family [Pedobacter antarcticus]
QD2021_GM001046	97	6.3e-215	WP_070486553.1	copper-translocating P-type ATPase [Weeksella sp. HMSC059D05]
QD2021_GM001047	73.6	2.7e-105	SEN13017.1	Cu2+-exporting ATPase, partial [Chryseobacterium taichungense]
QD2021_GM001048	79.3	8.4e-45	ERM81108.1	hypothetical protein [Rhodonellum psychrophilum GCM71 = DSM 17998, P872_20815]
QD2021_GM001049	94.4	1.1e-71	WP_070486555.1	mercury transporter [Weeksella sp. HMSC059D05]
QD2021_GM001050	91.5	1.3e-25	WP_070486557.1	hypothetical protein [Weeksella sp.]
QD2021_GM001052	59.7	1.6e-34	WP_055042654.1	osmotically inducible protein OsmC [Chryseobacterium sp. FF12]
QD2021_GM001053	73.7	1.3e-127	SDL73798.1	hypothetical protein [Chryseobacterium taihuense, SAMN05216273_105152]
QD2021_GM001054	63.2	2.6e-113	WP_062676071.1	outer membrane protein assembly factor BamD [Chryseobacterium sp. GSE06]
QD2021_GM001055	87.9	3.5e-48	WP_002983982.1	putative DNA-directed RNA polymerase, omega subunit [Chryseobacterium gleum ATCC 35910]
QD2021_GM001056	64.5	1.5e-71	WP_054512667.1	TetR family transcriptional regulator [Chryseobacterium sp. ERMR1:04]
QD2021_GM001057	58.7	8.1e-65	WP_065396358.1	hydrolase TatD [Chryseobacterium artocarpi]
QD2021_GM001058	77.7	7.9e-104	WP_048500982.1	tRNA threonylcarbamoyladenosine dehydratase [Chryseobacterium sp. BLS98]
QD2021_GM001060	70	1.6e-20	WP_048498660.1	ribonuclease P protein component [Chryseobacterium koreense]
QD2021_GM001061	58.2	2.5e-44	ODS89950.1	hypothetical protein [Chryseobacterium sp. SCN 40-13, ABS44_03025]
QD2021_GM001062	71.5	2.9e-59	WP_044729577.1	conserved hypothetical protein [Capnocytophaga canimorsus]
QD2021_GM001065	41	4e-22	WP_015433056.1	hypothetical protein [Bibersteinia trehalosi]
QD2021_GM001066	58.9	4.3e-21	WP_063969142.1	hypothetical protein [Epilithonimonas sp.]
QD2021_GM001072	70.3	3.3e-83	WP_048498669.1	DNA replication protein RecF [Chryseobacterium koreense]
QD2021_GM001073	75.1	7.4e-75	WP_034718274.1	DUF4835 domain-containing protein [Chryseobacterium antarcticum]
QD2021_GM001078	62	1.8e-60	CEJ71818.1	hypothetical protein [Chryseobacterium oranimense G311, BN1195_04170]
QD2021_GM001079	80.9	3.1e-238	WP_055042289.1	TonB-dependent receptor [Chryseobacterium sp. FF12]
QD2021_GM001080	70.5	2.8e-37	WP_002664345.1	MULTISPECIES: N-acetyltransferase [Flavobacteriaceae]
QD2021_GM001081	76.4	4.9e-71	CEN33767.1	conserved hypothetical protein [Capnocytophaga canimorsus]
QD2021_GM001082	92.5	0	WP_055042288.1	aconitate hydratase [Chryseobacterium sp. FF12]
QD2021_GM001083	62.9	3.6e-100	WP_018675668.1	GLPGLI family protein [Riemerella columbina]
QD2021_GM001084	50.2	1.3e-64	SEH72227.1	chloramphenicol-sensitive protein RarD [Flavobacterium marinum]
QD2021_GM001086	87.4	1.7e-108	SEW45231.1	ribosomal large subunit pseudouridine synthase D [Chryseobacterium wanjuense]
QD2021_GM001087	79.9	1.5e-217	WP_004916124.1	quinol: cytochrome c oxidoreductase quinone-binding subunit 2 [Riemerella anatipestifer]
QD2021_GM001088	75	2.1e-95	WP_062698312.1	quinol: cytochrome C oxidoreductase [Chryseobacterium indologenes]
QD2021_GM001089	90.8	4.6e-90	WP_050021928.1	MULTISPECIES: hypothetical protein [Chryseobacterium]
QD2021_GM001090	95	4.6e-270	WP_002661790.1	molybdopterin oxidoreductase [Bergeyella zoohelcum]
QD2021_GM001091	78.5	0	WP_064970140.1	quinol: cytochrome C oxidoreductase [Riemerella anatipestifer]
QD2021_GM001093	80.3	7.3e-220	WP_015807135.1	Molybdopterin oxidoreductase subunit, predicted; chaperone protein HtpG [Flavobacteriaceae bacterium 3519-10]
QD2021_GM001094	61.7	2.8e-53	WP_062162955.1	hypothetical protein [Chryseobacterium sp. IHB B 17019]
QD2021_GM001095	78	1.7e-197	WP_014937225.1	hypothetical protein [Riemerella anatipestifer|Riemerella anatipestifer,]
QD2021_GM001097	85.1	1.7e-39	SDE69114.1	DNA binding domain-containing protein, excisionase family [Riemerella columbipharyngis]
QD2021_GM001098	78.2	3.5e-15	SDE69057.1	hypothetical protein [Riemerella columbipharyngis, SAMN05421544_11835]
QD2021_GM001099	69.8	1.4e-181	SDE69028.1	hypothetical protein [Riemerella columbipharyngis, SAMN05421544_11834]
QD2021_GM001100	58.4	7.5e-24	SDE68991.1	AntA/AntB antirepressor [Riemerella columbipharyngis]
QD2021_GM001101	94.9	1.3e-44	SDE68991.1	AntA/AntB antirepressor [Riemerella columbipharyngis]
QD2021_GM001103	67.7	2.7e-14	SDE68954.1	hypothetical protein [Riemerella columbipharyngis, SAMN05421544_11832]
QD2021_GM001105	100	9.8e-23	SDE68892.1	Putative ATPase subunit of terminase (gpP-like) [Riemerella columbipharyngis]
QD2021_GM001106	71.6	4.9e-37	WP_002663714.1	hypothetical protein [Bergeyella zoohelcum]
QD2021_GM001108	71.1	2.1e-43	ODS88983.1	hypothetical protein [Chryseobacterium sp. SCN 40-13, ABS44_06555]
QD2021_GM001109	72	6.6e-95	ODS88984.1	DNA alkylation repair protein [Chryseobacterium sp. SCN 40-13]
QD2021_GM001110	95.2	8.6e-98	WP_002664051.1	GTP-binding protein HflX [Bergeyella zoohelcum ATCC 43767]
QD2021_GM001111	96	1.7e-102	WP_002664051.1	GTP-binding protein HflX [Bergeyella zoohelcum ATCC 43767]
QD2021_GM001113	78.4	2.4e-216	ODS88988.1	peptidase S46 [Chryseobacterium sp. SCN 40-13]
QD2021_GM001115	51	4.8e-36	KPE51191.1	hypothetical protein [Chryseobacterium indologenes, AOB46_11020]
QD2021_GM001124	65.5	1.9e-104	WP_042722765.1	membrane protein [Flavobacterium sp. B17]
QD2021_GM001125	77.4	2.9e-49	WP_055042074.1	RNA methyltransferase [Chryseobacterium sp. FF12]
QD2021_GM001126	58.8	7e-97	WP_064964489.1	hypothetical protein [Riemerella anatipestifer, AWN91_02005]
QD2021_GM001127	50.9	2.1e-91	WP_034718131.1	Uncharacterized conserved protein YafD, endonuclease/exonuclease/phosphatase (EEP) superfamily [Chryseobacterium antarcticum]
QD2021_GM001128	61.1	2.3e-52	SDE75552.1	Membrane associated serine protease, rhomboid family [Chryseobacterium hungaricum]
QD2021_GM001129	54.1	2.6e-33	SEG21266.1	hypothetical protein [Chryseobacterium humi, SAMN05421847_1755]
QD2021_GM001130	52.5	6.3e-39	WP_028121250.1	hypothetical protein [Epilithonimonas tenax]
QD2021_GM001132	51.5	2.9e-07	WP_034752147.1	hypothetical protein [Chryseobacterium daeguense]
QD2021_GM001133	41.7	7.1e-23	WP_002662516.1	hypothetical protein [Bergeyella zoohelcum]
QD2021_GM001134	52.9	5.9e-54	SDD87834.1	hypothetical protein [Riemerella columbipharyngis, SAMN05421544_101103]
QD2021_GM001135	49.1	1.9e-117	WP_004917548.1	hypothetical protein [Riemerella anatipestifer|Riemerella anatipestifer,]
QD2021_GM001138	78.6	7.8e-195	ODS89841.1	DNA mismatch repair protein MutL [Chryseobacterium sp. SCN 40-13]
QD2021_GM001139	75.3	2.5e-69	WP_055041875.1	Fe-S oxidoreductase [Chryseobacterium sp. FF12]
QD2021_GM001145	90.5	1.5e-120	WP_026315437.1	tRNA (N6-isopentenyl adenosine(37)-C2)-methylthiotransferase MiaB [Riemerella columbina]
QD2021_GM001147	96.6	1.1e-91	WP_018674808.1	sigma-54-dependent Fis family transcriptional regulator [Riemerella columbina]
QD2021_GM001148	84.7	2.5e-110	WP_002686579.1	sigma-54-dependent Fis family transcriptional regulator [Bergeyella zoohelcum]
QD2021_GM001149	76.8	5.8e-54	WP_051872731.1	hypothetical protein [Chryseobacterium haifense]
QD2021_GM001150	43.1	1.3e-49	WP_034755090.1	hypothetical protein [Chryseobacterium sp. OV259]
QD2021_GM001153	78.3	5e-140	WP_034684929.1	hypothetical protein [Chryseobacterium piperi|Chryseobacterium piperi,]
QD2021_GM001154	71.4	3.4e-93	ACU06506.1	hypothetical protein [Flavobacteriaceae bacterium 3519-10, FIC_00028]
QD2021_GM001156	66.8	2.4e-103	SDI32244.1	Membrane associated serine protease, rhomboid family [Chryseobacterium taeanense]
QD2021_GM001159	60.7	3.7e-65	WP_062698353.1	DNA processing protein DprA [Chryseobacterium indologenes]
QD2021_GM001160	89.8	1.5e-205	WP_049334426.1	glutamate dehydrogenase (nad) [Riemerella anatipestifer]
QD2021_GM001162	89.2	3.6e-35	WP_031504456.1	hypothetical protein [Chryseobacterium haifense]
QD2021_GM001163	81.9	1.4e-125	OEL10332.1	diaminopimelate decarboxylase [Cloacibacterium normanense]
QD2021_GM001164	62.7	3e-99	WP_066693126.1	DNA polymerase III subunit epsilon [Chryseobacterium contaminans]
QD2021_GM001166	80	8.6e-228	WP_031504461.1	ATPase [Chryseobacterium haifense]
QD2021_GM001169	41.8	7.7e-08	CCZ69761.1	unknown [Bacteroides sp. CAG:702]
QD2021_GM001170	66.2	3.6e-14	WP_052911672.1	hypothetical protein [Riemerella anatipestifer]
QD2021_GM001171	48	2.1e-30	ETK02699.1	hypothetical protein [Tannerella sp. oral taxon BU063 isolate Cell 2, N425_02965]
QD2021_GM001172	47.5	1.2e-25	WP_016420611.1	hypothetical protein [Capnocytophaga granulosa|Capnocytophaga granulosa,]
QD2021_GM001173	43	9e-17	WP_016420610.1	hypothetical protein [Capnocytophaga granulosa|Capnocytophaga granulosa,]
QD2021_GM001175	58.7	2.9e-122	WP_016420608.1	ATPase family associated with various cellular activities (AAA) [Capnocytophaga granulosa]
QD2021_GM001176	51.8	3.1e-53	AGC39318.1	hypothetical protein [Riemerella anatipestifer RA-CH-2, G148_0013]
QD2021_GM001177	75.4	3.3e-71	WP_002661679.1	WYL domain-containing protein, partial [Bergeyella zoohelcum]
QD2021_GM001178	75.8	6.6e-15	AOE11700.1	hypothetical protein [uncultured bacterium]
QD2021_GM001181	64.1	1.1e-90	WP_008241179.1	EamA family transporter [Imtechella halotolerans]
QD2021_GM001182	88.6	1.2e-213	WP_048498598.1	seryl-tRNA synthetase [Chryseobacterium koreense CCUG 49689]
QD2021_GM001183	40	8.4e-25	WP_054512736.1	hypothetical protein [Chryseobacterium sp.]
QD2021_GM001184	46	4.7e-96	WP_052257428.1	hypothetical protein [Chryseobacterium jeonii]
QD2021_GM001188	82.3	1.7e-45	WP_018674799.1	hypothetical protein [Riemerella columbina]
QD2021_GM001190	92.5	1.4e-135	WP_014937885.1	CoB--CoM heterodisulfide reductase [Riemerella anatipestifer]
QD2021_GM001192	60.2	1.6e-208	WP_039342335.1	hypothetical protein [Chryseobacterium solincola|Chryseobacterium solincola,]
QD2021_GM001195	77.9	4e-71	WP_004917309.1	3-deoxy-D-manno-octulosonate 8-phosphate phosphatase, YrbI family [Riemerella anatipestifer]
QD2021_GM001196	64.1	8.9e-63	WP_059124554.1	septum formation inhibitor Maf [Chryseobacterium sp. JAH]
QD2021_GM001201	88.7	0	WP_002984065.1	excinuclease ABC, B subunit [Chryseobacterium gleum ATCC 35910]
QD2021_GM001203	54.8	3.2e-119	WP_069800471.1	C-terminal processing protease CtpA/Prc, contains a PDZ domain [Cloacibacterium normanense]
QD2021_GM001204	72.1	6e-90	WP_048499359.1	tRNA (adenosine(37)-N6)-threonylcarbamoyltransferase complex dimerization subunit type 1 TsaB [Chryseobacterium koreense]
QD2021_GM001208	92.9	1.6e-75	WP_039350205.1	stationary phase survival protein SurE [Chryseobacterium jeonii]
QD2021_GM001210	90.4	8.6e-95	WP_053327551.1	tRNA hydroxylase [Chryseobacterium gallinarum]
QD2021_GM001211	77.3	2.2e-166	WP_002984043.1	hypothetical protein [Chryseobacterium gleum ATCC 35910, HMPREF0204_11172]
QD2021_GM001212	68.9	5.3e-52	WP_031504540.1	rRNA maturation RNase YbeY [Chryseobacterium haifense]
QD2021_GM001213	40.8	1.7e-26	WP_003440194.1	GLPGLI family protein [Psychroflexus gondwanensis]
QD2021_GM001214	100	2.2e-47	WP_002661363.1	ribosomal protein S10, bacterial/organelle [Chryseobacterium gleum|Chryseobacterium sp.]
QD2021_GM001216	92.9	4.4e-197	WP_002661365.1	elongation factor G [Bergeyella zoohelcum]
QD2021_GM001218	98.3	1.3e-59	SDE09150.1	small subunit ribosomal protein S7 [Riemerella columbipharyngis]
QD2021_GM001219	98.4	4.2e-64	WP_004916448.1	SSU ribosomal protein s12p [Riemerella anatipestifer]
QD2021_GM001221	76.8	2.6e-107	WP_066185373.1	hypothetical protein [Bacteroidales bacterium Barb6, Barb6_00047]
QD2021_GM001222	56.1	1.1e-222	WP_066185372.1	ATPase involved in DNA repair [Bacteroidales bacterium Barb6]
QD2021_GM001223	76.9	4.9e-52	WP_045089110.1	DNA sulfur modification protein DndE [Fermentimonas caenicola]
QD2021_GM001224	68.4	4.4e-299	WP_066185369.1	Hef nuclease [Bacteroidales bacterium Barb6]
QD2021_GM001225	66.2	6.5e-13	WP_007766212.1	hypothetical protein [Bacteroides finegoldii]
QD2021_GM001226	55.3	6.5e-223	WP_015532020.1	chromosome segregation protein [Bacteroides vulgatus]
QD2021_GM001227	70.3	1.7e-53	WP_066185364.1	dnd system-associated protein 4 [Bacteroidales bacterium Barb6]
QD2021_GM001228	51.4	2.1e-48	WP_013997111.1	Conserved hypothetical protein [Capnocytophaga canimorsus]
QD2021_GM001232	71.3	6.8e-135	ODS86952.1	prolyl endopeptidase [Chryseobacterium sp. SCN 40-13]
QD2021_GM001233	48.4	5.7e-09	WP_002981846.1	hypothetical protein [Chryseobacterium gleum]
QD2021_GM001234	67.1	8.1e-61	WP_052252092.1	hypothetical protein [Chryseobacterium solincola]
QD2021_GM001236	72.4	1.7e-67	WP_009089931.1	tRNA (5-methylaminomethyl-2-thiouridylate)-methyltransferase [Elizabethkingia anophelis]
QD2021_GM001238	76.4	6.7e-114	WP_036825459.1	peptidase [Porphyromonadaceae bacterium COT-184 OH4590]
QD2021_GM001240	74.3	1.4e-114	ODS89912.1	flavoprotein [Chryseobacterium sp. SCN 40-13]
QD2021_GM001241	67.4	3.7e-48	SDQ79632.1	membrane protein [Chryseobacterium soldanellicola]
QD2021_GM001254	61.6	1.4e-158	CEJ70623.1	hypothetical protein [Chryseobacterium oranimense G311, BN1195_02951]
QD2021_GM001256	71	1.4e-86	WP_002662360.1	bifunctional folylpolyglutamate synthase/dihydrofolate synthase [Bergeyella zoohelcum]
QD2021_GM001257	85.3	3.5e-89	SEH42285.1	dihydrofolate synthase / folylpolyglutamate synthase [Chryseobacterium hominis]
QD2021_GM001261	73.3	2.3e-28	WP_039342207.1	biopolymer transporter ExbD [Chryseobacterium solincola]
QD2021_GM001262	84	5.7e-104	ODS86066.1	biopolymer transporter ExbB [Chryseobacterium sp. SCN 40-13]
QD2021_GM001263	60.8	3e-56	WP_062700613.1	hypothetical protein [Chryseobacterium indologenes|Chryseobacterium indologenes,]
QD2021_GM001265	66.1	8e-13	SDQ29329.1	hypothetical protein [Chryseobacterium soldanellicola, SAMN05421664_1010]
QD2021_GM001266	47.1	2.3e-64	SDQ29443.1	GLPGLI family protein [Chryseobacterium soldanellicola]
QD2021_GM001267	65.2	9.8e-112	SDQ42113.1	Uncharacterized conserved protein, DUF885 familyt [Chryseobacterium soldanellicola]
QD2021_GM001274	73.1	2.8e-46	WP_034684662.1	thiol peroxidase [Chryseobacterium piperi]
QD2021_GM001276	93.3	1.1e-47	ODS89801.1	3-oxoacyl-[acyl-carrier-protein] reductase [Chryseobacterium sp. SCN 40-13]
QD2021_GM001277	82.2	1.9e-184	WP_002664445.1	glycosyl transferase [Bergeyella zoohelcum]
QD2021_GM001286	82.8	2.7e-49	WP_048498517.1	ribosome-associated protein IOJAP [Chryseobacterium koreense CCUG 49689]
QD2021_GM001287	54.4	1.9e-65	WP_034973519.1	BirA family transcriptional regulator, biotin operon repressor / biotin-[acetyl-CoA-carboxylase] ligase [Epilithonimonas lactis]
QD2021_GM001289	67.3	9.3e-118	SEG16392.1	lipopolysaccharide export system permease protein [Chryseobacterium humi]
QD2021_GM001292	42.5	4.5e-21	SDE77698.1	protein of unknown function [Chryseobacterium hungaricum]
QD2021_GM001294	58.5	9.7e-73	WP_002662444.1	two-component sensor histidine kinase [Bergeyella zoohelcum]
QD2021_GM001297	87	5.1e-49	WP_048498527.1	transcriptional regulator [Chryseobacterium koreense]
QD2021_GM001299	91.2	1.2e-64	SDE24095.1	putative bacilliredoxin, YphP/YqiW family [Riemerella columbipharyngis]
QD2021_GM001301	81.1	4e-81	WP_002664395.1	hypothetical protein [Bergeyella zoohelcum]
QD2021_GM001306	66.2	1.5e-38	WP_014937602.1	GLPGLI family protein [Riemerella anatipestifer]
QD2021_GM001311	81	5.2e-91	WP_007844503.1	MULTISPECIES: peptidase T [Chryseobacterium|Chryseobacterium sp.]
QD2021_GM001315	81	7.2e-74	SEM73646.1	hydroxymethylglutaryl-CoA lyase [Chryseobacterium taichungense]
QD2021_GM001316	89	3.6e-48	ODS88967.1	SUF system Fe-S cluster assembly protein [Chryseobacterium sp. SCN 40-13]
QD2021_GM001317	76.9	1.1e-105	WP_055042190.1	3'-5' exonuclease [Chryseobacterium sp. FF12]
QD2021_GM001318	42.9	6.4e-13	CZQ85925.1	hypothetical protein [Trichococcus palustris, Tpal_702]
QD2021_GM001321	68.5	7.9e-61	WP_031501240.1	hypothetical protein [Chryseobacterium haifense]
QD2021_GM001323	84.5	7.5e-112	WP_002661841.1	Fe-S cluster assembly protein SufD [Bergeyella zoohelcum]
QD2021_GM001328	97.8	9.9e-125	WP_002661846.1	Fe-S cluster assembly protein SufB [Bergeyella zoohelcum]
QD2021_GM001330	67.9	1e-25	GAL62764.1	iron-sulfur cluster assembly protein SufB [Algibacter lectus]
QD2021_GM001331	77.5	1.8e-51	WP_004920519.1	30S ribosomal protein S23 [Riemerella anatipestifer Yb2]
QD2021_GM001332	91.7	7e-52	WP_026315460.1	(Fe-S)-binding protein [Riemerella columbina]
QD2021_GM001334	59	5.2e-88	WP_031501243.1	GLPGLI family protein [Chryseobacterium haifense]
QD2021_GM001335	69.4	1.7e-125	WP_069148616.1	G-D-S-L family lipolytic protein [Elizabethkingia anophelis]
QD2021_GM001337	79.1	1.1e-198	WP_002686792.1	aromatic hydrocarbon degradation protein [Bergeyella zoohelcum]
QD2021_GM001342	60.8	1.4e-47	WP_039350268.1	gliding motility lipoprotein GldH [Chryseobacterium jeonii]
QD2021_GM001344	82.7	2e-161	WP_048499334.1	peptidoglycan glycosyltransferase [Chryseobacterium koreense]
QD2021_GM001351	66.3	4.3e-71	SEG19836.1	hypothetical protein [Chryseobacterium humi, SAMN05421847_1704]
QD2021_GM001362	74.7	8.2e-167	WP_042720221.1	glutamyl-tRNA reductase [Flavobacterium sp. B17]
QD2021_GM001368	47.3	5.3e-06	WP_050021778.1	MULTISPECIES: iron transporter FeoA [Chryseobacterium|Chryseobacterium gallinarum|Chryseobacterium sp.]
QD2021_GM001370	66.4	4.4e-80	WP_047481841.1	GLPGLI family protein [Chryseobacterium sp. CF356]
QD2021_GM001371	72.1	2.6e-48	WP_055860891.1	NADP oxidoreductase [Chryseobacterium sp. Leaf180]
QD2021_GM001373	43.8	6.8e-72	WP_051929399.1	T9SS C-terminal target domain-containing protein [Flavobacterium sp. 83]
QD2021_GM001374	82	3.4e-83	WP_039371662.1	MULTISPECIES: RNA polymerase sigma factor [Chryseobacterium|Chryseobacterium taiwanense]
QD2021_GM001377	55.1	2.6e-91	WP_055041977.1	cell division protein FtsZ [Chryseobacterium sp. FF12]
QD2021_GM001381	79.6	4e-137	WP_047490053.1	cell division protein FtsA [Chryseobacterium sp. OV705]
QD2021_GM001383	66.7	8e-76	WP_039342481.1	cell division protein FtsQ [Chryseobacterium solincola]
QD2021_GM001388	72.2	2.4e-33	WP_002662388.1	hypothetical protein [Bergeyella zoohelcum]
QD2021_GM001389	78.3	3e-53	WP_002664805.1	HI0074 family nucleotidyltransferase substrate binding protein [Bergeyella zoohelcum]
QD2021_GM001390	66.8	5.1e-83	WP_034963828.1	UDP-N-acetylglucosamine--N-acetylmuramyl-(pentapeptide) pyrophosphoryl-undecaprenol N-acetylglucosamine transferase [Epilithonimonas sp. FH1]
QD2021_GM001394	75.1	3.4e-102	ODS89934.1	cell division protein FtsW [Chryseobacterium sp. SCN 40-13]
QD2021_GM001395	82.8	1.1e-209	WP_031503487.1	UDP-N-acetylmuramoylalanine--D-glutamate ligase [Chryseobacterium haifense]
QD2021_GM001396	96.7	1.6e-111	WP_052911305.1	phospho-N-acetylmuramoyl-pentapeptide-transferase [Riemerella anatipestifer]
QD2021_GM001398	75	4e-21	WP_065399790.1	four helix bundle protein [Chryseobacterium arthrosphaerae]
QD2021_GM001406	76.1	1e-148	WP_039342500.1	peptidoglycan glycosyltransferase [Chryseobacterium solincola]
QD2021_GM001407	68.6	1.7e-38	WP_048500282.1	hypothetical protein [Chryseobacterium koreense]
QD2021_GM001410	89.7	3.4e-69	WP_002981889.1	16S rRNA (cytosine(1402)-N(4))-methyltransferase [Chryseobacterium gleum]
QD2021_GM001411	68.4	1.2e-43	ODS89941.1	division/cell wall cluster transcriptional repressor MraZ [Chryseobacterium sp. SCN 40-13]
QD2021_GM001412	84.1	5.7e-65	WP_048500285.1	alpha/beta hydrolase [Chryseobacterium koreense]
QD2021_GM001417	74	3.1e-48	WP_055860650.1	GNAT family acetyltransferase [Chryseobacterium sp. Leaf180]
QD2021_GM001418	77.3	1.7e-79	WP_034677573.1	peptide-methionine (S)-S-oxide reductase [Chryseobacterium formosense]
QD2021_GM001419	91.3	5.8e-97	SEH41558.1	large subunit ribosomal protein L25 [Chryseobacterium hominis]
QD2021_GM001420	77.8	9.3e-72	WP_002665145.1	superoxide dismutase [Bergeyella zoohelcum]
QD2021_GM001421	62.9	3.4e-26	ODS89818.1	hypothetical protein [Chryseobacterium sp. SCN 40-13, ABS44_02295]
QD2021_GM001422	72.3	9.6e-48	WP_065399888.1	LD-carboxypeptidase [Chryseobacterium arthrosphaerae]
QD2021_GM001423	65.9	4.9e-48	WP_062700511.1	LD-carboxypeptidase [Chryseobacterium indologenes]
QD2021_GM001425	78.2	4.8e-46	WP_065400398.1	lysine transporter LysE [Chryseobacterium arthrosphaerae]
QD2021_GM001426	83.9	1e-179	WP_050021895.1	ribonuclease R [Chryseobacterium sp. P1-3]
QD2021_GM001429	88.6	4.8e-69	WP_002661857.1	RpiB/LacA/LacB family sugar-phosphate isomerase [Bergeyella zoohelcum]
QD2021_GM001432	86.4	5.1e-102	EKB60919.1	hypothetical protein [Bergeyella zoohelcum CCUG 30536, HMPREF9700_00414]
QD2021_GM001434	86.4	1.1e-103	WP_055042080.1	superoxide dismutase [Chryseobacterium sp. FF12]
QD2021_GM001440	71.3	1.1e-41	WP_027387641.1	hypothetical protein [Chryseobacterium gregarium]
QD2021_GM001450	44.3	2.5e-82	WP_031502726.1	hypothetical protein [Chryseobacterium haifense]
QD2021_GM001454	78.9	3.5e-56	WP_048498588.1	hypothetical protein [Chryseobacterium koreense]
QD2021_GM001455	44.1	1.2e-60	WP_018675366.1	GLPGLI family protein [Riemerella columbina]
QD2021_GM001460	66.7	3.2e-26	SEG18793.1	Permuted papain-like amidase enzyme, YaeF/YiiX, C92 family [Chryseobacterium humi]
QD2021_GM001461	48.4	3.8e-15	WP_069797260.1	hypothetical protein [Cloacibacterium normanense]
QD2021_GM001462	93.3	1.4e-189	WP_002686656.1	tRNA uridine-5-carboxymethylaminomethyl(34) synthesis enzyme MnmG [Bergeyella zoohelcum]
QD2021_GM001465	90.7	2.5e-83	WP_002686657.1	restriction endonuclease [Bergeyella zoohelcum]
QD2021_GM001466	66.9	4.5e-36	WP_047425799.1	transcriptional regulator [Chryseobacterium sp. YR480]
QD2021_GM001473	100	8e-36	WP_002662059.1	Protein of unknown function DUF2795 [Chryseobacterium culicis|Chryseobacterium jejuense|Chryseobacterium taichungense|Chryseobacterium wanjuense|Cloacibacterium normanense|Riemerella anatipestifer|Riemerella columbipharyngis]
QD2021_GM001483	89.9	6e-94	WP_034677574.1	MULTISPECIES: glucokinase [Chryseobacterium|Chryseobacterium formosense|Chryseobacterium sp.]
QD2021_GM001485	80.8	4.3e-64	WP_015807123.1	neutral zinc metallopeptidase [Flavobacteriaceae bacterium 3519-10]
QD2021_GM001486	92.6	3.8e-159	ODS89862.1	ribose-phosphate pyrophosphokinase [Chryseobacterium sp. SCN 40-13]
QD2021_GM001487	77	1.7e-46	WP_069799744.1	protein of unknown function [Cloacibacterium normanense]
QD2021_GM001488	69.6	5.6e-32	WP_039340979.1	leucyl/phenylalanyl-tRNA--protein transferase [Chryseobacterium solincola]
QD2021_GM001489	72.4	6.4e-34	WP_034962993.1	leucyl/phenylalanyl-tRNA--protein transferase [Epilithonimonas sp. FH1]
QD2021_GM001493	77.9	3.5e-35	WP_034691810.1	adenine phosphoribosyltransferase [Chryseobacterium sp. CF365]
QD2021_GM001497	86.9	3.7e-57	WP_065395674.1	MULTISPECIES: 6, 7-dimethyl-8-ribityllumazine synthase [Chryseobacterium|Chryseobacterium artocarpi]
QD2021_GM001503	84.1	9.1e-78	WP_034963441.1	cysteine sulfinate desulfinase [Epilithonimonas sp. FH1]
QD2021_GM001515	86.5	1.1e-81	WP_051872678.1	hypothetical protein [Chryseobacterium haifense]
QD2021_GM001519	60.6	4.1e-51	KIF12071.1	elongation factor G, partial [Aphanocapsa montana BDHKU210001]
QD2021_GM001521	63.4	3.6e-71	WP_064964479.1	endonuclease [Riemerella anatipestifer]
QD2021_GM001526	52	1.3e-128	SEG14929.1	hypothetical protein [Chryseobacterium humi, SAMN05421847_1544]
QD2021_GM001542	79.4	5.7e-22	WP_031501538.1	hypothetical protein, partial [Chryseobacterium haifense]
QD2021_GM001545	79.4	1.3e-100	WP_039350309.1	rod shape-determining protein MreC [Chryseobacterium jeonii]
QD2021_GM001546	84.9	1e-82	WP_069797428.1	cell shape determining, MreB/Mrl family protein [Cloacibacterium normanense]
QD2021_GM001547	96.4	3.1e-68	ODS89855.1	rod shape-determining protein [Chryseobacterium sp. SCN 40-13]
QD2021_GM001552	72.4	4.5e-193	SEW43678.1	Tetratricopeptide repeat-containing protein [Chryseobacterium wanjuense]
QD2021_GM001553	73.6	8.9e-51	WP_014938004.1	sec-independent protein translocase TatC [Riemerella anatipestifer]
QD2021_GM001554	79.3	9.3e-154	WP_055041878.1	ionic transporter y4hA [Chryseobacterium sp. FF12]
QD2021_GM001555	49.8	4.1e-59	SEW41498.1	protein of unknown function [Chryseobacterium wanjuense]
QD2021_GM001556	81.5	2.9e-109	ODS89032.1	uroporphyrinogen-III synthase [Chryseobacterium sp. SCN 40-13]
QD2021_GM001560	74.1	2.7e-44	WP_002661393.1	hypothetical protein [Bergeyella zoohelcum]
QD2021_GM001564	80.8	8.7e-66	WP_012781717.1	hypothetical protein [Flavobacteriaceae bacterium]
QD2021_GM001569	71.8	4.4e-151	WP_069148588.1	integrase [Elizabethkingia anophelis]
QD2021_GM001570	47.7	1.9e-202	WP_051882580.1	hypothetical protein [Chryseobacterium formosense]
QD2021_GM001572	70.3	5.4e-98	WP_058879248.1	AAA family ATPase [Elizabethkingia anophelis]
QD2021_GM001573	66.9	1.2e-135	WP_052910173.1	hypothetical protein [Riemerella anatipestifer]
QD2021_GM001574	59.6	1.4e-230	WP_064715053.1	hypothetical protein [Flavobacterium succinicans|Flavobacterium succinicans,]
QD2021_GM001575	79	7e-151	WP_049511365.1	toxin Fic [Streptococcus pseudopneumoniae]
QD2021_GM001576	94.2	7e-197	WP_002686621.1	cell filamentation protein Fic [Bergeyella zoohelcum]
QD2021_GM001577	52.5	1e-130	WP_013765235.1	putative transcriptional regulator [Haliscomenobacter hydrossis]
QD2021_GM001579	73	1.2e-23	WP_014938363.1	helix-turn-helix domain protein [Riemerella anatipestifer CH3]
QD2021_GM001580	45.4	2.9e-179	WP_019488435.1	hypothetical protein [Calothrix sp. PCC 7103]
QD2021_GM001581	40.3	6.8e-65	WP_069657765.1	hypothetical protein [Arcticibacter eurypsychrophilus]
QD2021_GM001583	66.1	6.8e-37	SDI11347.1	hypothetical protein [Chryseobacterium taeanense, SAMN05421846_104116]
QD2021_GM001585	77.3	6.1e-133	WP_055042205.1	mammalian cell entry protein [Chryseobacterium sp. FF12]
QD2021_GM001586	77.2	4e-85	ODS89015.1	Fe-S oxidoreductase [Chryseobacterium sp. SCN 40-13]
QD2021_GM001587	88.8	1.3e-110	ODS89015.1	Fe-S oxidoreductase [Chryseobacterium sp. SCN 40-13]
QD2021_GM001588	84.5	4.1e-87	WP_055042037.1	hypothetical protein [Chryseobacterium sp. FF12]
QD2021_GM001589	69	2.8e-81	WP_056011848.1	MULTISPECIES: phosphatidate cytidylyltransferase [Chryseobacterium|Chryseobacterium aquaticum|Chryseobacterium greenlandense]
QD2021_GM001591	86.6	2.1e-76	WP_002662346.1	phosphatidylserine decarboxylase [Bergeyella zoohelcum]
QD2021_GM001593	74.7	1.4e-33	WP_012781742.1	hypothetical protein [Flavobacteriaceae bacterium]
QD2021_GM001595	69	1.5e-69	WP_027375901.1	peptidase M48 [Chryseobacterium palustre]
QD2021_GM001596	50	1.5e-40	WP_069800361.1	protein of unknown function [Cloacibacterium normanense]
QD2021_GM001597	78.2	1.3e-135	WP_048498626.1	ATPase/protein kinase [Chryseobacterium koreense]
QD2021_GM001603	67.5	5.6e-141	WP_071058448.1	polyphosphate kinase 2 [Pelistega sp. MC2]
QD2021_GM001605	96.1	1.9e-194	WP_002662246.1	peptide chain release factor 1 [Bergeyella zoohelcum]
QD2021_GM001606	72.5	2.9e-29	WP_048498673.1	hypothetical protein [Chryseobacterium koreense]
QD2021_GM001608	72.7	1.3e-257	WP_055041930.1	patatin [Chryseobacterium sp. FF12]
QD2021_GM001609	71.6	0	WP_002661776.1	bifunctional UDP-N-acetylmuramoyl-tripeptide: D-alanyl-D-alanine ligase/alanine racemase [Bergeyella zoohelcum]
QD2021_GM001611	94.8	2.7e-45	WP_069799881.1	thymidine kinase family protein [Cloacibacterium normanense]
QD2021_GM001619	94	7.3e-55	SDG64016.1	16S rRNA (cytidine1402-2'-O)-methyltransferase [Chryseobacterium hungaricum]
QD2021_GM001620	63.8	1.7e-73	WP_034709298.1	hypothetical protein [Chryseobacterium soli|Chryseobacterium soli,]
QD2021_GM001621	84.7	5.4e-122	ODS89002.1	ABC transporter ATP-binding protein [Chryseobacterium sp. SCN 40-13]
QD2021_GM001622	86.4	1.3e-117	ODS89001.1	ABC transporter permease [Chryseobacterium sp. SCN 40-13]
QD2021_GM001628	86.7	2.6e-39	WP_047428835.1	7-carboxy-7-deazaguanine synthase [Chryseobacterium sp. YR477]
QD2021_GM001630	87.1	1.5e-77	ODS88976.1	bifunctional 5, 10-methylene-tetrahydrofolate dehydrogenase/5, 10-methylene-tetrahydrofolate cyclohydrolase [Chryseobacterium sp. SCN 40-13]
QD2021_GM001631	80.5	1.5e-48	ODS88976.1	bifunctional 5, 10-methylene-tetrahydrofolate dehydrogenase/5, 10-methylene-tetrahydrofolate cyclohydrolase [Chryseobacterium sp. SCN 40-13]
QD2021_GM001632	82.8	2.7e-109	WP_064968510.1	glucose-6-phosphate isomerase [Riemerella anatipestifer]
QD2021_GM001644	44.7	2.3e-136	SCY00300.1	KAP family P-loop domain-containing protein [Nonlabens sp. Hel1_33_55]
QD2021_GM001646	57.7	6.2e-16	WP_009413792.1	hypothetical protein [Capnocytophaga sp.]
QD2021_GM001647	43.6	2.6e-24	WP_009413793.1	hypothetical protein [Capnocytophaga sp.]
QD2021_GM001648	45.7	1.1e-18	WP_019037706.1	hypothetical protein [Psychroflexus tropicus]
QD2021_GM001649	55.9	7.1e-35	WP_008258276.1	hypothetical protein [Flavobacteria bacterium]
QD2021_GM001651	51.4	2.1e-30	WP_055093402.1	hypothetical protein [Flavobacterium daejeonense]
QD2021_GM001652	65	1.1e-30	WP_026726540.1	hypothetical protein [Flavobacterium sasangense]
QD2021_GM001653	42.6	1.4e-36	EKY05059.1	hypothetical protein HMPREF9075_02715, partial [Capnocytophaga sp. oral taxon 332 str. F0381]
QD2021_GM001655	70.7	1e-124	WP_027373001.1	MULTISPECIES: peptidylprolyl isomerase [Chryseobacterium]
QD2021_GM001656	78.9	3.6e-144	WP_034709315.1	peptidylprolyl isomerase [Chryseobacterium soli]
QD2021_GM001658	44.3	8.7e-22	WP_040998958.1	hypothetical protein [Chryseobacterium oranimense]
QD2021_GM001660	87	1.1e-155	WP_009089986.1	Jumonji domain containing 5 [Elizabethkingia anophelis]
QD2021_GM001661	67.3	9.1e-16	ADQ82763.1	hypothetical protein [Riemerella anatipestifer]
QD2021_GM001662	52.5	1.2e-61	WP_013446669.1	Protein of unknown function, Porph ging [Riemerella anatipestifer]
QD2021_GM001666	87.7	1.5e-109	WP_069799771.1	subunit ChlI of Mg-chelatase family protein [Cloacibacterium normanense]
QD2021_GM001667	71.5	5.2e-101	WP_012781711.1	conserved hypothetical transmembrane protein [Flavobacteriaceae bacterium 3519-10]
QD2021_GM001672	50.6	6.1e-44	WP_018674967.1	hypothetical protein [Riemerella columbina]
QD2021_GM001673	75.4	1.4e-21	WP_039342714.1	hypothetical protein [Chryseobacterium solincola]
QD2021_GM001674	63.4	2.3e-28	WP_048498644.1	sulfurtransferase [Chryseobacterium koreense]
QD2021_GM001675	90.1	8.4e-34	WP_002687138.1	thiol reductase thioredoxin [Bergeyella zoohelcum]
QD2021_GM001676	77.3	1.2e-17	SDF90548.1	hypothetical protein [Chryseobacterium hungaricum, SAMN05421825_2433]
QD2021_GM001679	72.7	1.4e-83	ODS88956.1	AI-2E family transporter [Chryseobacterium sp. SCN 40-13]
QD2021_GM001680	53.1	1.4e-71	WP_055042011.1	hypothetical protein [Chryseobacterium sp. FF12]
QD2021_GM001681	56.7	9.9e-75	WP_052480476.1	hypothetical protein [Chryseobacterium sp. StRB126]
QD2021_GM001682	72.9	2.7e-128	WP_066675436.1	MULTISPECIES: aminodeoxychorismate synthase component I [Chryseobacterium]
QD2021_GM001683	57.5	8.3e-59	WP_047441643.1	aminodeoxychorismate lyase [Chryseobacterium sp. YR561]
QD2021_GM001684	50.4	2.2e-67	WP_064970064.1	hypothetical protein [Riemerella anatipestifer|Riemerella anatipestifer,]
QD2021_GM001685	75.5	7.6e-254	WP_047420743.1	2-succinyl-5-enolpyruvyl-6-hydroxy-3-cyclohexene-1-carboxylate synthase [Chryseobacterium sp. YR480]
QD2021_GM001689	47.1	2.8e-50	ODS86974.1	hypothetical protein [Chryseobacterium sp. SCN 40-13, ABS44_12305]
QD2021_GM001696	76.8	4.4e-26	WP_050378431.1	MULTISPECIES: hypothetical protein [Chryseobacterium]
QD2021_GM001698	65	9.5e-80	ODS86942.1	glycosyl transferase family 1 [Chryseobacterium sp. SCN 40-13]
QD2021_GM001699	87.2	1.1e-48	WP_047095063.1	Fe-S metabolism protein SufE [Chryseobacterium indologenes]
QD2021_GM001700	66.6	4.3e-110	WP_017686189.1	glycosyl transferase [Riemerella anatipestifer]
QD2021_GM001701	70.2	9e-65	WP_048498727.1	hypothetical protein [Chryseobacterium koreense]
QD2021_GM001702	89.3	3.2e-141	WP_002661773.1	acetyl-coenzyme A carboxylase carboxyl transferase subunit beta [Bergeyella zoohelcum]
QD2021_GM001703	88.8	2.1e-177	ODS89907.1	class II fructose-bisphosphate aldolase [Chryseobacterium sp. SCN 40-13]
QD2021_GM001704	77.3	2e-125	WP_062651754.1	NAD(+) kinase [Chryseobacterium kwangjuense]
QD2021_GM001705	74.1	1.3e-89	ODS89909.1	acetoin utilization protein [Chryseobacterium sp. SCN 40-13]
QD2021_GM001710	73.5	5.7e-135	WP_047441534.1	TonB-dependent receptor [Chryseobacterium sp. YR561]
QD2021_GM001711	65.3	1.4e-81	KEY18235.1	hypothetical protein [Chryseobacterium antarcticum, HY04_06860]
QD2021_GM001717	75.3	8.9e-82	WP_002664749.1	restriction endonuclease [Bergeyella zoohelcum]
QD2021_GM001718	98.8	1.3e-40	WP_007842221.1	MULTISPECIES: 50S ribosomal protein L27 [Chryseobacterium|Chryseobacterium kwangjuense|Chryseobacterium piperi|Chryseobacterium sp.]
QD2021_GM001719	77.7	4e-71	GAE66199.1	50S ribosomal protein L21 [Chryseobacterium indologenes NBRC 14944]
QD2021_GM001720	42.8	1.6e-64	WP_018674782.1	GLPGLI family protein [Riemerella columbina]
QD2021_GM001721	91.6	1.3e-116	WP_048498672.1	fumarate hydratase [Chryseobacterium koreense]
QD2021_GM001722	88	5.7e-125	WP_034845857.1	fumarate hydratase [Elizabethkingia anophelis]
QD2021_GM001723	46.8	1.4e-63	WP_051878442.1	hypothetical protein [Epilithonimonas sp. FH1]
QD2021_GM001724	80.8	8.1e-55	WP_002662283.1	3-methyl-2-oxobutanoate hydroxymethyltransferase [Bergeyella zoohelcum]
QD2021_GM001725	91.4	1.1e-62	WP_002662283.1	3-methyl-2-oxobutanoate hydroxymethyltransferase [Bergeyella zoohelcum]
QD2021_GM001726	69.5	9.2e-89	WP_039351003.1	Crp/Fnr family transcriptional regulator [Chryseobacterium jeonii]
QD2021_GM001727	80.9	0	ODS86092.1	ATPase [Chryseobacterium sp. SCN 40-13]
QD2021_GM001728	79	6.4e-18	WP_034962957.1	cytochrome oxidase [Epilithonimonas sp. FH1]
QD2021_GM001730	91.3	3.4e-282	WP_002662287.1	bifunctional cbb3-type cytochrome C oxidase subunit I/II [Bergeyella zoohelcum]
QD2021_GM001731	73.8	1e-18	ODS86086.1	cytochrome C oxidase Cbb3 [Chryseobacterium sp. SCN 40-13]
QD2021_GM001732	78.4	1.2e-124	WP_002662291.1	cytochrome c oxidase, cbb3-type, subunit III [Bergeyella zoohelcum]
QD2021_GM001734	89.9	2.1e-81	AIH01994.1	cytochrome c oxidase accessory protein [Riemerella anatipestifer CH3]
QD2021_GM001736	58	5.5e-47	WP_055043335.1	nitrogen fixation protein FixH [Chryseobacterium sp. FF12]
QD2021_GM001737	74.2	4.9e-92	ODS86083.1	cytochrome C biogenesis protein [Chryseobacterium sp. SCN 40-13]
QD2021_GM001738	88.7	1.5e-286	ODS89884.1	hypothetical protein [Chryseobacterium sp. SCN 40-13, ABS44_02660]
QD2021_GM001742	62.1	4e-148	SEV81293.1	Uncharacterized membrane-anchored protein YjiN, DUF445 family [Chryseobacterium antarcticum]
QD2021_GM001743	68	5.5e-71	WP_034754606.1	peptide-methionine (R)-S-oxide reductase [Chryseobacterium sp. OV259]
QD2021_GM001745	74.7	4.9e-211	WP_031501244.1	TonB-dependent receptor [Chryseobacterium haifense]
QD2021_GM001746	61.9	4.4e-131	WP_069799952.1	tonB dependent receptor family protein [Cloacibacterium normanense]
QD2021_GM001747	41.5	5.7e-18	WP_066753603.1	hypothetical protein [Chryseobacterium sp.]
QD2021_GM001748	62.8	1.2e-71	WP_050021949.1	hydrolase Nlp/P60 [Chryseobacterium sp. P1-3]
QD2021_GM001749	81.1	1.4e-63	WP_012781731.1	tRNA-specific adenosine-34 deaminase [Flavobacteriaceae bacterium 3519-10]
QD2021_GM001750	87.7	1.1e-68	WP_018675464.1	type III pantothenate kinase [Riemerella columbina]
QD2021_GM001752	69.4	2.9e-234	WP_048499325.1	aminopeptidase [Chryseobacterium koreense]
QD2021_GM001753	91.4	4.6e-279	WP_045182845.1	glycine--tRNA ligase [Elizabethkingia miricola]
QD2021_GM001754	71.3	1.2e-55	WP_047443144.1	MULTISPECIES: hypothetical protein [Chryseobacterium]
QD2021_GM001755	81.3	2e-118	WP_002662106.1	Rossman fold protein, TIGR00730 family [Bergeyella zoohelcum]
QD2021_GM001756	70.3	1.3e-90	WP_002686484.1	nucleotidyltransferase [Bergeyella zoohelcum]
QD2021_GM001757	77.4	1.7e-55	WP_045183043.1	glmZ(sRNA)-inactivating NTPase [Elizabethkingia miricola]
QD2021_GM001758	57.9	9.1e-111	SEW41274.1	Phosphotransferase enzyme family protein [Chryseobacterium wanjuense]
QD2021_GM001759	63.8	7.7e-61	WP_027380446.1	exosortase family protein XrtF [Chryseobacterium daeguense]
QD2021_GM001760	65.1	6.2e-51	WP_066753515.1	exosortase F system-associated protein [Chryseobacterium sp. IHB B 10212]
QD2021_GM001761	84.3	2.7e-261	WP_031502176.1	L-aspartate oxidase [Chryseobacterium haifense]
QD2021_GM001762	80.1	8.2e-132	SEM58238.1	nicotinate-nucleotide pyrophosphorylase [carboxylating] [Chryseobacterium taichungense]
QD2021_GM001763	76.9	0	WP_002664426.1	TonB-dependent receptor [Bergeyella zoohelcum]
QD2021_GM001764	79.6	4.8e-56	WP_002662101.1	hypothetical protein [Bergeyella zoohelcum]
QD2021_GM001765	89.8	3.1e-167	WP_002686488.1	aspartate-semialdehyde dehydrogenase [Bergeyella zoohelcum]
QD2021_GM001766	58	5.3e-58	WP_002662097.1	DUF3575 domain-containing protein [Bergeyella zoohelcum]
QD2021_GM001767	75.2	5e-141	WP_039349701.1	cation diffusion facilitator family transporter [Chryseobacterium jeonii]
QD2021_GM001768	77.5	2.2e-70	WP_015807075.1	Ribonuclease HI [Flavobacteriaceae bacterium 3519-10]
QD2021_GM001770	89.7	1.3e-221	WP_050378156.1	MULTISPECIES: replicative DNA helicase [Chryseobacterium|Chryseobacterium greenlandense|Chryseobacterium sp.]
QD2021_GM001771	68.9	1.7e-87	WP_039115704.1	ATPase [Flavobacterium sp. KMS]
QD2021_GM001773	69.9	5.6e-70	WP_034719785.1	hypothetical protein [Chryseobacterium antarcticum|Chryseobacterium antarcticum,]
QD2021_GM001774	86.9	1.9e-186	WP_069800104.1	AMP-binding enzyme family protein [Cloacibacterium normanense]
QD2021_GM001776	40.8	1.5e-12	WP_068892201.1	hypothetical protein [Pedobacter panaciterrae]
QD2021_GM001783	81.8	2.8e-85	WP_060868826.1	aminoacyl-tRNA hydrolase [Chryseobacterium indologenes]
QD2021_GM001784	89.6	9.1e-91	WP_002661474.1	hypothetical protein [Bergeyella zoohelcum]
QD2021_GM001785	80.4	7e-246	WP_002661475.1	hypothetical protein [Bergeyella zoohelcum ATCC 43767, HMPREF9699_00103]
QD2021_GM001786	52.2	2.3e-16	WP_002687236.1	hypothetical protein [Bergeyella zoohelcum]
QD2021_GM001788	67.8	1.5e-143	WP_034754460.1	hypothetical protein [Chryseobacterium sp. OV259]
QD2021_GM001789	79.8	7.5e-83	WP_034754458.1	serine acetyltransferase [Chryseobacterium sp. OV259]
QD2021_GM001791	75.7	3.7e-98	WP_039352619.1	glycosyl transferase family 1 [Chryseobacterium jeonii]
QD2021_GM001792	83.8	1.9e-71	WP_002664444.1	capsular polysaccharide biosynthesis protein CapG [Bergeyella zoohelcum]
QD2021_GM001793	78.5	1.7e-172	WP_002664443.1	hypothetical protein [Bergeyella zoohelcum ATCC 43767, HMPREF9699_01962]
QD2021_GM001794	40.2	9e-75	AOZ98503.1	hypothetical protein [Flavobacterium sp. PK15, BIW12_03125]
QD2021_GM001795	70.8	1.2e-123	WP_004917398.1	putative transmembrane acyltransferase [Riemerella anatipestifer]
QD2021_GM001796	77.1	4.9e-91	WP_002662148.1	hypothetical protein [Bergeyella zoohelcum]
QD2021_GM001798	62.9	6.3e-106	WP_002662146.1	glycosyl transferase family 2 [Bergeyella zoohelcum]
QD2021_GM001800	41.3	2.6e-31	WP_017401301.1	hypothetical protein [Acinetobacter radioresistens]
QD2021_GM001801	47.9	5.3e-76	SDE60949.1	Glycosyltransferase involved in cell wall bisynthesis [Riemerella columbipharyngis]
QD2021_GM001802	56.6	1.8e-92	SDE60949.1	Glycosyltransferase involved in cell wall bisynthesis [Riemerella columbipharyngis]
QD2021_GM001803	62.5	1.1e-93	OAH66581.1	hypothetical protein [Epilithonimonas sp. J200, AXA65_17840]
QD2021_GM001804	52.2	2.8e-100	WP_034963349.1	hypothetical protein [Epilithonimonas sp.]
QD2021_GM001806	54.1	4.3e-47	SDE83593.1	Acetyltransferase (isoleucine patch superfamily) [Chryseobacterium hungaricum]
QD2021_GM001807	63.8	2.9e-117	WP_004916593.1	putative LPS biosynthesis related glycosyltransferase [Riemerella anatipestifer RA-YM]
QD2021_GM001808	84	2.6e-203	WP_041991265.1	Vi polysaccharide biosynthesis protein VipA/TviB [Capnocytophaga cynodegmi]
QD2021_GM001809	90.8	3.6e-168	CEN43382.1	Vi polysaccharide biosynthesis protein VipB/TviC [Capnocytophaga canis]
QD2021_GM001810	81.4	2.2e-100	WP_002662156.1	NAD-dependent epimerase [Bergeyella zoohelcum]
QD2021_GM001812	69.6	8.1e-201	WP_018674752.1	O-acyltransferase [Riemerella columbina]
QD2021_GM001813	70.9	2.2e-124	SEH61845.1	hypothetical protein [Chryseobacterium hominis, SAMN05421793_11552]
QD2021_GM001814	60.6	1.6e-104	SEH61828.1	Glycosyltransferase involved in cell wall bisynthesis [Chryseobacterium hominis]
QD2021_GM001816	66.7	3e-75	SEH61812.1	sugar O-acyltransferase, sialic acid O-acetyltransferase NeuD family [Chryseobacterium hominis]
QD2021_GM001817	74.1	8.2e-77	SEH61794.1	dTDP-4-amino-4, 6-dideoxygalactose transaminase [Chryseobacterium hominis]
QD2021_GM001818	84.5	9.5e-67	WP_012781950.1	DegT/DnrJ/EryC1/StrS aminotransferase [Flavobacteriaceae bacterium 3519-10]
QD2021_GM001819	40.8	8e-38	KWW25833.1	Glycosyltransferases involved in cell wall bioproteini [bacterium F082|bacterium P201]
QD2021_GM001820	58.1	3.1e-109	WP_034677932.1	acyltransferase [Chryseobacterium formosense]
QD2021_GM001821	52.3	5.3e-75	WP_002686394.1	hypothetical protein [Bergeyella zoohelcum CCUG 30536, HMPREF9700_00207]
QD2021_GM001822	57.9	3e-126	WP_015807047.1	putative glycosyltransferase [Flavobacteriaceae bacterium 3519-10]
QD2021_GM001823	43.5	3.9e-70	SEG41636.1	Peptidoglycan/LPS O-acetylase OafA/YrhL, contains acyltransferase and SGNH-hydrolase domains [Chryseobacterium humi]
QD2021_GM001824	56.5	3.9e-97	WP_015807046.1	putative glycosyl transferase [Flavobacteriaceae bacterium 3519-10]
QD2021_GM001826	60.3	1.9e-215	WP_018674739.1	multidrug ABC transporter ATP-binding protein [Riemerella columbina]
QD2021_GM001827	88.7	1.3e-218	WP_004916706.1	nucleotide sugar dehydrogenase [Riemerella anatipestifer]
QD2021_GM001828	78.1	2.3e-64	WP_002982957.1	ribosome maturation factor [Chryseobacterium gleum]
QD2021_GM001829	91.7	1.7e-215	WP_062697940.1	transcription termination/antitermination protein NusA [Chryseobacterium indologenes]
QD2021_GM001831	83.7	0	SEH61422.1	translation initiation factor IF-2 [Chryseobacterium hominis]
QD2021_GM001832	52	1.7e-290	WP_015807035.1	putative outer membrane protein, probably involved in nutrient binding [Flavobacteriaceae bacterium 3519-10]
QD2021_GM001833	54.5	8.6e-148	WP_068944236.1	RagB/SusD family nutrient uptake outer membrane protein [Chryseobacterium sp. G972]
QD2021_GM001834	67.1	0	SEG14672.1	TonB-linked outer membrane protein, SusC/RagA family [Chryseobacterium humi]
QD2021_GM001835	73.3	2.6e-204	WP_039340599.1	RagB/SusD family nutrient uptake outer membrane protein [Chryseobacterium solincola]
QD2021_GM001836	61.1	0	WP_051882907.1	hypothetical protein [Chryseobacterium formosense]
QD2021_GM001837	60.6	1.4e-177	WP_034677948.1	RagB/SusD family nutrient uptake outer membrane protein [Chryseobacterium formosense]
QD2021_GM001838	58.7	3.7e-222	WP_064964693.1	hypothetical protein [Riemerella anatipestifer|Riemerella anatipestifer,]
QD2021_GM001840	61	7.5e-184	WP_031504621.1	bacillithiol biosynthesis cysteine-adding enzyme BshC [Chryseobacterium haifense]
QD2021_GM001841	61.3	1.6e-217	WP_062162786.1	amino acid ABC transporter substrate-binding protein [Chryseobacterium sp. IHB B 17019]
QD2021_GM001842	87.3	5.9e-138	WP_034680381.1	malonyl CoA-acyl carrier protein transacylase [Chryseobacterium piperi]
QD2021_GM001843	61.9	8.9e-105	WP_031502177.1	hypothetical protein [Chryseobacterium haifense]
QD2021_GM001844	92	3.4e-293	WP_052910976.1	phosphoenolpyruvate carboxykinase (ATP) [Riemerella anatipestifer]
QD2021_GM001845	70.8	6.3e-104	WP_066752942.1	rRNA methyltransferase [Chryseobacterium sp. IHB B 10212]
QD2021_GM001846	73.2	8.3e-201	WP_047376549.1	recombinase RmuC [Chryseobacterium sp. YR459]
QD2021_GM001848	95.7	2.4e-109	ODS80823.1	50S ribosomal protein L3 [Chryseobacterium sp. SCN 40-13]
QD2021_GM001849	94.7	5e-107	WP_050020603.1	MULTISPECIES: 50S ribosomal protein L4 [Chryseobacterium|Chryseobacterium gallinarum|Chryseobacterium sp.]
QD2021_GM001850	93.7	3.1e-40	WP_034684826.1	50S ribosomal protein L23 [Chryseobacterium piperi]
QD2021_GM001851	96.3	1.5e-148	WP_002661348.1	50S ribosomal protein L2 [Bergeyella zoohelcum]
QD2021_GM001852	97.8	4.1e-45	WP_002661346.1	30S ribosomal protein S19 [Bergeyella zoohelcum]
QD2021_GM001853	95.5	6.3e-63	WP_048501143.1	50S ribosomal protein L22 [Chryseobacterium sp. BLS98]
QD2021_GM001854	93.5	3.7e-122	ODS80829.1	30S ribosomal protein S3 [Chryseobacterium sp. SCN 40-13]
QD2021_GM001855	96.4	1.3e-71	WP_062700835.1	50S ribosomal protein L16 [Chryseobacterium indologenes]
QD2021_GM001856	88.5	9.4e-22	SDM21188.1	large subunit ribosomal protein L29 [Chryseobacterium taihuense]
QD2021_GM001857	100	6.2e-40	WP_002661338.1	MULTISPECIES: 30S ribosomal protein S17 [Chryseobacterium gleum|Chryseobacterium sp.|Elizabethkingia meningoseptica|Flavobacteriaceae]
QD2021_GM001858	98.4	2.5e-58	WP_002661337.1	LSU ribosomal protein L14P [Chryseobacterium jejuense]
QD2021_GM001859	89.6	1.1e-46	WP_004917334.1	LSU ribosomal protein L24p (L26e) [Riemerella anatipestifer]
QD2021_GM001860	96.2	6.2e-93	WP_069800905.1	large subunit ribosomal protein L5 [Cloacibacterium normanense]
QD2021_GM001861	98.4	4.1e-28	ODS88702.1	30S ribosomal protein S14 [Chryseobacterium sp. SCN 40-13]
QD2021_GM001862	95.5	2.5e-64	ODS88701.1	30S ribosomal protein S8 [Chryseobacterium sp. SCN 40-13]
QD2021_GM001863	91.2	1.6e-88	WP_029297766.1	50S ribosomal protein L6 [Chryseobacterium hispalense]
QD2021_GM001864	93.9	4.3e-52	WP_048499075.1	50S ribosomal protein L18 [Chryseobacterium koreense]
QD2021_GM001865	96.6	2.2e-87	WP_002661330.1	30S ribosomal protein S5 [Bergeyella zoohelcum]
QD2021_GM001866	93.1	3.4e-21	WP_002661327.1	50S ribosomal protein L30 [Bergeyella zoohelcum]
QD2021_GM001867	91.3	7e-71	ODS88696.1	50S ribosomal protein L15 [Chryseobacterium sp. SCN 40-13]
QD2021_GM001868	92.4	3.6e-243	WP_034718717.1	protein translocase subunit secY/sec61 alpha [Chryseobacterium antarcticum]
QD2021_GM001869	97.2	2e-31	WP_009087306.1	bacterial translation initiation factor 1 (bif-1) [Elizabethkingia anophelis]
QD2021_GM001870	96.8	4.2e-61	ODS88692.1	30S ribosomal protein S13 [Chryseobacterium sp. SCN 40-13]
QD2021_GM001871	97.7	1.9e-64	WP_034694697.1	MULTISPECIES: 30S ribosomal protein S11 [Chryseobacterium|Chryseobacterium arthrosphaerae|Chryseobacterium artocarpi|Chryseobacterium contaminans|Chryseobacterium sp.]
QD2021_GM001872	94.6	7.7e-105	WP_002689138.1	30S ribosomal protein S4 [Bergeyella zoohelcum]
QD2021_GM001873	94	7.8e-171	WP_050020613.1	MULTISPECIES: DNA-directed RNA polymerase subunit alpha [Chryseobacterium|Chryseobacterium gallinarum|Chryseobacterium sp.]
QD2021_GM001874	84.2	7e-75	WP_027376641.1	50S ribosomal protein L17 [Chryseobacterium palustre]
QD2021_GM001875	70.9	8e-56	SEW40312.1	hypothetical protein [Chryseobacterium wanjuense, SAMN05421841_2692]
QD2021_GM001876	76	5.8e-50	WP_069215042.1	reactive intermediate/imine deaminase [Elizabethkingia meningoseptica]
QD2021_GM001877	69.2	0	WP_048510900.1	hypothetical protein [Chryseobacterium sp.]
QD2021_GM001878	71.1	1e-170	ODS88566.1	cell wall hydrolase [Chryseobacterium sp. SCN 40-13]
QD2021_GM001880	94	1.6e-35	WP_027380366.1	30S ribosomal protein S20 [Chryseobacterium daeguense]
QD2021_GM001881	86.6	9.9e-163	WP_002661412.1	tryptophan--tRNA ligase [Bergeyella zoohelcum]
QD2021_GM001882	78.4	2.7e-53	WP_047441934.1	3-dehydroquinate dehydratase [Chryseobacterium sp. YR561]
QD2021_GM001883	73.7	3.5e-215	WP_034684753.1	protease [Chryseobacterium piperi]
QD2021_GM001884	97.1	1.9e-230	WP_002661455.1	hypothetical protein [Bergeyella zoohelcum ATCC 43767, HMPREF9699_00090]
QD2021_GM001885	100	1.7e-36	WP_002661454.1	hypothetical protein [Bergeyella zoohelcum]
QD2021_GM001886	48.5	2.7e-98	WP_052911417.1	alkyl hydroperoxide reductase [Riemerella anatipestifer]
QD2021_GM001887	58.9	2.5e-57	WP_066695853.1	5-formyltetrahydrofolate cyclo-ligase [Chryseobacterium contaminans]
QD2021_GM001888	62.5	7.4e-57	WP_041252743.1	hypothetical protein [Flavobacteriaceae bacterium 3519-10]
QD2021_GM001889	64.9	1.8e-134	WP_048500738.1	hypothetical protein [Chryseobacterium koreense]
QD2021_GM001890	80.4	1.5e-29	WP_002662189.1	hypothetical protein [Bergeyella zoohelcum]
QD2021_GM001891	77.3	4.7e-98	WP_055042299.1	noncanonical pyrimidine nucleotidase, YjjG family [Chryseobacterium sp. FF12]
QD2021_GM001892	62.2	9.1e-06	EJL71117.1	hypothetical protein [Chryseobacterium sp. CF314, PMI13_02508]
QD2021_GM001893	79.9	3.5e-80	WP_031501325.1	RNA polymerase subunit sigma-24 [Chryseobacterium haifense]
QD2021_GM001894	64.2	3e-54	WP_027375995.1	hypothetical protein [Chryseobacterium palustre]
QD2021_GM001895	79.7	1.4e-81	ODS89019.1	lipoprotein signal peptidase [Chryseobacterium sp. SCN 40-13]
QD2021_GM001896	90.5	2.9e-57	ODS89021.1	molecular chaperone DnaK [Chryseobacterium sp. SCN 40-13]
QD2021_GM001897	63.1	4e-67	WP_002662605.1	hypothetical protein [Bergeyella zoohelcum]
QD2021_GM001899	92.1	1.2e-263	WP_002662277.1	isoleucine--tRNA ligase [Bergeyella zoohelcum]
QD2021_GM001904	83.5	6.7e-185	WP_055042307.1	DNA topoisomerase I [Chryseobacterium sp. FF12]
QD2021_GM001907	66.3	3.3e-109	WP_055042309.1	arginase [Chryseobacterium sp. FF12]
QD2021_GM001908	52.4	3.9e-107	SDE82429.1	EpsG family protein [Chryseobacterium hungaricum]
QD2021_GM001909	77	7.6e-113	WP_054512838.1	glycosyl transferase family 2 [Chryseobacterium sp. ERMR1:04]
QD2021_GM001911	72	1.2e-156	WP_047492511.1	undecaprenyl-phosphate alpha-N-acetylglucosaminyl 1-phosphate transferase [Chryseobacterium sp. OV705]
QD2021_GM001912	71.3	7.2e-103	WP_034701550.1	gliding motility protein [Chryseobacterium luteum]
QD2021_GM001913	63	0	WP_039351136.1	gliding motility protein [Chryseobacterium jeonii]
QD2021_GM001914	60.3	2.4e-100	SEG24806.1	Outer membrane protein beta-barrel domain-containing protein [Chryseobacterium humi]
QD2021_GM001915	81	1.6e-112	WP_027383399.1	di-trans, poly-cis-decaprenylcistransferase [Chryseobacterium caeni]
QD2021_GM001917	81.7	1.1e-289	WP_039341864.1	outer membrane protein biogenesis protein [Chryseobacterium solincola]
QD2021_GM001918	70.2	2.2e-63	WP_051190366.1	molecular chaperone Skp [Chryseobacterium palustre]
QD2021_GM001919	64.5	2.6e-50	WP_014937836.1	outer membrane chaperone skp (omph) [Riemerella anatipestifer CH3]
QD2021_GM001920	79.6	5.1e-67	SDL56317.1	acyl-CoA thioester hydrolase [Chryseobacterium taihuense]
QD2021_GM001921	73.3	4.5e-122	WP_065401006.1	dTDP-4-dehydrorhamnose reductase [Chryseobacterium arthrosphaerae]
QD2021_GM001922	44.4	2.2e-47	WP_056222720.1	molecular chaperone GroES [Chryseobacterium sp. Leaf201]
QD2021_GM001928	56.2	4.9e-183	ODS87859.1	hypothetical protein [Chryseobacterium sp. SCN 40-13, ABS44_10255]
QD2021_GM001929	76.4	1.7e-115	WP_047445200.1	short-chain dehydrogenase/reductase [Chryseobacterium sp. YR005]
QD2021_GM001930	64.1	4.6e-141	WP_002686959.1	3-phosphoshikimate 1-carboxyvinyltransferase [Bergeyella zoohelcum]
QD2021_GM001931	90.7	1e-47	WP_034731670.1	MULTISPECIES: pyrophosphatase [Chryseobacterium|Chryseobacterium angstadtii|Chryseobacterium indologenes|Chryseobacterium sp.]
QD2021_GM001932	68.1	2.8e-38	WP_047400300.1	transcriptional regulator [Chryseobacterium sp. YR460]
QD2021_GM001935	67	8.7e-69	WP_002661407.1	restriction endonuclease [Bergeyella zoohelcum]
QD2021_GM001936	61.9	1.5e-153	WP_069800588.1	hypothetical protein [Cloacibacterium normanense|Cloacibacterium normanense,]
QD2021_GM001937	65.9	1.9e-95	KMQ67180.1	hypothetical protein [Chryseobacterium sp. FH2, ACM39_15520]
QD2021_GM001938	98.8	4.7e-40	ODS87854.1	50S ribosomal protein L31 [Chryseobacterium sp. SCN 40-13]
QD2021_GM001939	79.8	9.4e-184	ODS87853.1	glucose-1-phosphate thymidylyltransferase [Chryseobacterium sp. SCN 40-13]
QD2021_GM001940	42	1e-84	WP_034703663.1	hypothetical protein [Chryseobacterium luteum]
QD2021_GM001941	70.4	3.4e-61	WP_047488602.1	RNA polymerase [Chryseobacterium sp. OV705]
QD2021_GM001942	40.4	1.2e-34	KEY18454.1	hypothetical protein [Chryseobacterium antarcticum, HY04_08025]
QD2021_GM001943	42.4	1.9e-89	WP_055041670.1	hypothetical protein [Chryseobacterium sp. FF12]
QD2021_GM001944	60.3	1.2e-245	WP_018675584.1	hypothetical protein [Riemerella columbina]
QD2021_GM001945	41.7	1.1e-29	WP_048499749.1	hypothetical protein [Chryseobacterium koreense]
QD2021_GM001946	92	5.9e-252	WP_061710088.1	IMP dehydrogenase [Riemerella anatipestifer]
QD2021_GM001947	79.4	4.1e-154	SEH27028.1	protein of unknown function [Chryseobacterium culicis]
QD2021_GM001948	87.5	3.9e-87	WP_018675413.1	crossover junction endodeoxyribonuclease RuvC [Riemerella columbina]
QD2021_GM001949	50.9	3.4e-104	WP_055041792.1	serine hydrolase [Chryseobacterium sp. FF12]
QD2021_GM001950	42.3	2.1e-34	WP_004917187.1	hypothetical protein [Riemerella anatipestifer|Riemerella anatipestifer,]
QD2021_GM001951	46.9	4.6e-45	WP_036157199.1	hypothetical protein [Maribacter forsetii]
QD2021_GM001954	83.8	1.4e-251	WP_002661770.1	methylmalonyl-CoA mutase domain-containing protein [Bergeyella zoohelcum ATCC 43767]
QD2021_GM001955	69.7	5.1e-38	ODS87834.1	hypothetical protein [Chryseobacterium sp. SCN 40-13, ABS44_10120]
QD2021_GM001956	92.1	3.2e-77	ODS87863.1	50S ribosomal protein L13 [Chryseobacterium sp. SCN 40-13]
QD2021_GM001957	96.1	3.1e-62	WP_027381189.1	30S ribosomal protein S9 [Chryseobacterium daeguense]
QD2021_GM001958	94.8	3.9e-130	WP_034714190.1	30S ribosomal protein S2 [Chryseobacterium soli]
QD2021_GM001959	90.9	8e-207	WP_069800965.1	ATPase components of ABC transporters with duplicated ATPase domains [Cloacibacterium normanense]
QD2021_GM001961	82.1	2e-65	WP_055987430.1	SsrA-binding protein [Chryseobacterium sp. Leaf405]
QD2021_GM001962	52.3	1.8e-46	WP_002976748.1	OmpA family protein [Chryseobacterium gleum ATCC 35910]
QD2021_GM001963	91.5	2.3e-95	WP_029297685.1	transcriptional regulator [Chryseobacterium hispalense]
QD2021_GM001964	53.3	3.5e-73	AGY54621.1	ADP-Ribosylglycohydrolase Family Protein [Bacteroidales bacterium CF]
QD2021_GM001965	45.7	3e-86	ODS88077.1	hypothetical protein [Chryseobacterium sp. SCN 40-13, ABS44_09835]
QD2021_GM001966	42.4	8.4e-41	WP_039348607.1	hypothetical protein [Chryseobacterium jeonii|Chryseobacterium jeonii,]
QD2021_GM001967	72.8	4.7e-34	WP_048499984.1	N-acetyltransferase [Chryseobacterium koreense]
QD2021_GM001968	70	1.9e-129	SDE79355.1	homoserine O-acetyltransferase [Chryseobacterium hungaricum]
QD2021_GM001969	83.9	3.3e-245	WP_052910208.1	homoserine dehydrogenase [Riemerella anatipestifer]
QD2021_GM001970	82.6	7.5e-46	WP_003008276.1	QacE family quaternary ammonium compound efflux SMR transporter [Sphingobacterium spiritivorum]
QD2021_GM001971	69.2	1.5e-169	WP_042905304.1	Poly(3-hydroxybutyrate) depolymerase [[Haemophilus] parasuis]
QD2021_GM001973	64.6	1.1e-62	WP_068760772.1	GNAT family acetyltransferase [Vitellibacter soesokkakensis]
QD2021_GM001974	61.2	2.4e-32	SDT17109.1	Predicted DNA-binding protein, MmcQ/YjbR family [Maribacter sp. MAR_2009_60]
QD2021_GM001976	68.8	5.7e-164	WP_068599439.1	hypothetical protein [Weeksella sp. Marseille-P2517]
QD2021_GM001977	57.7	3.2e-42	WP_053970373.1	activator of HSP90 ATPase [Mangrovimonas sp. ST2L15]
QD2021_GM001978	76	2.4e-36	WP_028298699.1	hypothetical protein [Olivibacter sitiensis]
QD2021_GM001979	67.8	1.4e-62	WP_056209359.1	GNAT family acetyltransferase [Flavobacterium sp. Root186]
QD2021_GM001980	65.7	3.5e-80	WP_039965517.1	hypothetical protein [Bergeyella zoohelcum]
QD2021_GM001981	91.1	1.9e-200	WP_064970281.1	O-succinylhomoserine sulfhydrylase [Riemerella anatipestifer]
QD2021_GM001983	83.7	7.8e-233	ODS88545.1	23S rRNA (uracil-5-)-methyltransferase RumA [Chryseobacterium sp. SCN 40-13]
QD2021_GM001984	72.9	0	ODS88546.1	hypothetical protein [Chryseobacterium sp. SCN 40-13, ABS44_08580]
QD2021_GM001985	57.3	2.3e-40	WP_069800744.1	hypothetical protein [Cloacibacterium normanense|Cloacibacterium normanense,]
QD2021_GM001986	64.2	1.2e-74	WP_034681160.1	hypothetical protein [Chryseobacterium piperi|Chryseobacterium piperi,]
QD2021_GM001987	81.6	1.9e-156	WP_034738666.1	5-methyltetrahydrofolate--homocysteine methyltransferase [Chryseobacterium vrystaatense]
QD2021_GM001989	80.8	0	WP_052910391.1	methionine synthase [Riemerella anatipestifer]
QD2021_GM001990	81.8	2.9e-154	WP_031503005.1	methylenetetrahydrofolate reductase [NAD(P)H] [Chryseobacterium haifense]
QD2021_GM001991	46.9	4.1e-29	WP_047441863.1	hypothetical protein [Chryseobacterium sp. YR561]
QD2021_GM001992	91	1.1e-52	WP_048499441.1	DNA-binding protein [Chryseobacterium koreense]
QD2021_GM001993	82.8	3.5e-261	WP_062650252.1	ABC transporter [Chryseobacterium kwangjuense]
QD2021_GM001995	76	1.2e-133	WP_039341843.1	transcription antitermination factor NusB [Chryseobacterium solincola]
QD2021_GM001996	62.7	4.5e-46	ODS88529.1	hypothetical protein [Chryseobacterium sp. SCN 40-13, ABS44_08485]
QD2021_GM001997	77.8	7.2e-38	WP_055042326.1	preprotein translocase subunit YajC [Chryseobacterium sp. FF12]
QD2021_GM001998	69.6	3e-284	ODS88058.1	AAA family ATPase [Chryseobacterium sp. SCN 40-13]
QD2021_GM001999	76.3	4.8e-46	WP_047452144.1	dihydroneopterin aldolase [Chryseobacterium sp. OV715]
QD2021_GM002000	87.8	9.2e-164	WP_016198726.1	Quinolinate synthetase [Elizabethkingia meningoseptica]
QD2021_GM002001	79.6	3.5e-78	WP_047386426.1	guanylate kinase [Chryseobacterium sp. YR485]
QD2021_GM002002	74.7	4.5e-119	WP_069799534.1	yicC-like, N-terminal region family protein [Cloacibacterium normanense]
QD2021_GM002003	60.3	4.6e-31	SDT17109.1	Predicted DNA-binding protein, MmcQ/YjbR family [Maribacter sp. MAR_2009_60]
QD2021_GM002004	74.6	7.6e-251	WP_048499436.1	hypothetical protein [Chryseobacterium koreense]
QD2021_GM002005	78.1	1.6e-71	WP_034979867.1	Protein of unknown function [Epilithonimonas lactis]
QD2021_GM002007	81.4	1.5e-170	ODS88588.1	lipid-A-disaccharide synthase [Chryseobacterium sp. SCN 40-13]
QD2021_GM002008	50.5	5e-160	ODS88532.1	hypothetical protein [Chryseobacterium sp. SCN 40-13, ABS44_08505]
QD2021_GM002009	75.5	1.8e-91	WP_047479180.1	succinate dehydrogenase [Chryseobacterium sp. CF356]
QD2021_GM002010	94.5	0	WP_066697876.1	succinate dehydrogenase flavoprotein subunit [Chryseobacterium contaminans]
QD2021_GM002011	95.3	4.6e-139	SEW48990.1	succinate dehydrogenase / fumarate reductase iron-sulfur subunit [Chryseobacterium wanjuense]
QD2021_GM002012	51.2	6.1e-143	SEF99883.1	Cytochrome oxidase Cu insertion factor, SCO1/SenC/PrrC family [Chryseobacterium humi]
QD2021_GM002013	73.4	3.8e-177	ODS89097.1	hypothetical protein [Chryseobacterium sp. SCN 40-13, ABS44_05760]
QD2021_GM002015	75.8	5.2e-84	WP_053327346.1	hypothetical protein [Chryseobacterium gallinarum|Chryseobacterium gallinarum,]
QD2021_GM002016	63.4	1e-42	WP_015806709.1	SNase-like nuclease [Flavobacteriaceae bacterium 3519-10]
QD2021_GM002018	94.1	5e-27	WP_024564758.1	Transcriptional regulator, Cro/CI family [Elizabethkingia anophelis|Elizabethkingia miricola]
QD2021_GM002019	89.4	7.9e-307	WP_002662461.1	aspartyl-tRNA synthetase [Bergeyella zoohelcum ATCC 43767]
QD2021_GM002021	41.1	3.6e-118	WP_027384738.1	T9SS C-terminal target domain-containing protein [Chryseobacterium caeni]
QD2021_GM002022	67.8	2e-74	WP_051887157.1	dephospho-CoA kinase [Chryseobacterium piperi]
QD2021_GM002023	91	4.3e-157	WP_013447086.1	beta-lactamase domain protein [Riemerella anatipestifer RA-GD]
QD2021_GM002024	93.9	6.1e-179	WP_002687607.1	Holliday junction ATP-dependent DNA helicase ruvB [Bergeyella zoohelcum CCUG 30536]
QD2021_GM002025	72.6	2.5e-163	SDE79627.1	imidazolonepropionase [Chryseobacterium hungaricum]
QD2021_GM002026	71.9	2e-123	ODS89113.1	formimidoylglutamase [Chryseobacterium sp. SCN 40-13]
QD2021_GM002027	59.8	1.9e-54	WP_056215111.1	NADPH-dependent FMN reductase [Chryseobacterium sp. Leaf201]
QD2021_GM002028	80.1	2.3e-162	SDJ41451.1	ferrochelatase [Chryseobacterium jejuense]
QD2021_GM002029	79.8	4.2e-136	WP_048506059.1	iron-sulfur cluster biogenesis protein NfuA [Chryseobacterium angstadtii]
QD2021_GM002030	88.9	6.9e-86	WP_027387873.1	gamma carbonic anhydrase family protein [Chryseobacterium gregarium]
QD2021_GM002031	81.6	1.1e-110	WP_034766142.1	bacillithiol biosynthesis deacetylase BshB1 [Chryseobacterium haifense]
QD2021_GM002032	68.9	7e-172	ODS89112.1	aldehyde dehydrogenase [Chryseobacterium sp. SCN 40-13]
QD2021_GM002033	72.7	1.3e-175	WP_048500064.1	DUF5103 domain-containing protein [Chryseobacterium koreense]
QD2021_GM002034	70	2.1e-196	SEJ20652.1	solute carrier family 13 (sodium-dependent dicarboxylate transporter), member 2/3/5 [Myroides marinus]
QD2021_GM002035	67.9	5.7e-82	WP_039343084.1	metallo-beta-lactamase [Chryseobacterium solincola]
QD2021_GM002037	58.1	5.3e-80	WP_048512407.1	GLPGLI family protein [Chryseobacterium sp. FH2]
QD2021_GM002038	76.3	5.4e-137	WP_034714939.1	methionyl-tRNA formyltransferase [Chryseobacterium soli]
QD2021_GM002040	82	1.4e-111	SDJ40391.1	aspartate aminotransferase [Chryseobacterium jejuense]
QD2021_GM002041	72.1	9.7e-140	SDL64774.1	UDP-N-acetylmuramate dehydrogenase [Chryseobacterium taihuense]
QD2021_GM002042	57.8	5.2e-39	SDQ76691.1	VanZ like family protein [Chryseobacterium soldanellicola]
QD2021_GM002043	76.2	5.9e-234	WP_048500031.1	apolipoprotein N-acyltransferase [Chryseobacterium koreense]
QD2021_GM002044	94.9	3.6e-34	WP_002662367.1	50S ribosomal protein L28 [Bergeyella zoohelcum]
QD2021_GM002045	98.3	1.1e-25	WP_053327078.1	50S ribosomal protein L33 [Chryseobacterium gallinarum]
QD2021_GM002046	98	5.2e-18	EKB58150.1	hypothetical protein [Bergeyella zoohelcum]
QD2021_GM002047	93.1	2.7e-160	SDL64629.1	fused signal recognition particle receptor [Chryseobacterium taihuense]
QD2021_GM002048	85.5	4.3e-33	WP_002661371.1	hypothetical protein [Bergeyella zoohelcum ATCC 43767, HMPREF9699_00042]
QD2021_GM002049	59.3	1.6e-203	WP_048512454.1	signal peptide peptidase SppA [Chryseobacterium sp. FH2]
QD2021_GM002050	56.2	1.9e-36	WP_028123436.1	2-amino-4-hydroxy-6-hydroxymethyldihydropteridine diphosphokinase [Epilithonimonas tenax]
QD2021_GM002051	69.3	1.5e-199	SEV91392.1	OmpA-OmpF porin, OOP family [Chryseobacterium wanjuense]
QD2021_GM002052	73	3.2e-205	WP_027376736.1	membrane protein [Chryseobacterium palustre]
QD2021_GM002053	81.8	6.6e-235	WP_027376736.1	membrane protein [Chryseobacterium palustre]
QD2021_GM002054	64.3	1.9e-240	WP_055041621.1	recombinase RecQ [Chryseobacterium sp. FF12]
QD2021_GM002055	91.5	2.5e-233	ODS88032.1	ribosome biogenesis GTPase Der [Chryseobacterium sp. SCN 40-13]
QD2021_GM002056	87	1.7e-105	WP_055041414.1	uracil phosphoribosyltransferase [Chryseobacterium sp. FF12]
QD2021_GM002057	64.7	2.6e-52	WP_039370641.1	phosphoribosyltransferase [Chryseobacterium taiwanense]
QD2021_GM002059	88.4	3.7e-72	WP_034709905.1	6-pyruvoyl tetrahydropterin synthase [Chryseobacterium soli]
QD2021_GM002060	80.1	3.8e-123	WP_034683895.1	UDP-2, 3-diacylglucosamine hydrolase [Chryseobacterium piperi]
QD2021_GM002061	74.1	4e-138	WP_048498362.1	acyl transferase [Chryseobacterium koreense CCUG 49689]
QD2021_GM002062	69.9	3.6e-99	WP_007844207.1	beta-propeller domain-containing protein, methanol dehydrogenase [Chryseobacterium sp. CF314]
QD2021_GM002063	71.1	1.6e-51	SEW49485.1	TLP18. 3, Psb32 and MOLO-1 founding protein of phosphatase [Chryseobacterium wanjuense]
QD2021_GM002064	88.1	1.2e-97	WP_055041638.1	LemA family protein [Chryseobacterium sp. FF12]
QD2021_GM002066	78.9	2.8e-69	AFD55903.1	dihydrofolate reductase [Riemerella anatipestifer ATCC 11845 = DSM 15868]
QD2021_GM002067	84.1	7.3e-89	WP_062653009.1	hypothetical protein [Chryseobacterium kwangjuense|Chryseobacterium kwangjuense,]
QD2021_GM002068	100	6.1e-170	WP_005618523.1	MULTISPECIES: cephalosporin-hydrolyzing class A beta-lactamase ROB-1 [Actinobacillus pleuropneumoniae|Actinobacillus porcitonsillarum|Bibersteinia trehalosi|Haemophilus influenzae|Mannheimia haemolytica|Moraxella bovoculi|Neisseria sp.|Pasteurella multocida|Proteobacteria|[Haemophilus] parasuis|uncultured bacterium]
QD2021_GM002069	100	1.1e-157	WP_000018321.1	MULTISPECIES: aminoglycoside O-phosphotransferase APH(3')-Ia [Gammaproteobacteria]
QD2021_GM002070	99	4.2e-107	EPZ26671.1	Peptidase C45 acyl-coenzyme A: 6-aminopenicillanic acid acyl-transferase [Bibersteinia trehalosi USDA-ARS-USMARC-190]
QD2021_GM002071	100	1.8e-174	WP_012478345.1	Transposase for insertion sequence element ISApl1 [Actinobacillus pleuropneumoniae|Pasteurella multocida]
QD2021_GM002072	49.6	1.7e-213	WP_014937869.1	TonB-dependent receptor [Riemerella anatipestifer]
QD2021_GM002073	85.5	2.8e-199	WP_047437919.1	RNA methyltransferase [Chryseobacterium sp. YR561]
QD2021_GM002074	60.7	1.1e-265	WP_002662476.1	TonB-dependent siderophore receptor [Bergeyella zoohelcum ATCC 43767]
QD2021_GM002075	77.3	4.1e-54	WP_002664080.1	nickel-responsive transcriptional regulator NikR [Bergeyella zoohelcum]
QD2021_GM002076	55.9	1.2e-102	WP_002662477.1	ABC transporter substrate-binding protein [Bergeyella zoohelcum]
QD2021_GM002077	61.5	1.5e-113	WP_002687054.1	hypothetical protein [Bergeyella zoohelcum CCUG 30536, HMPREF9700_00722]
QD2021_GM002078	52.6	2.8e-62	WP_004917281.1	ABC-type cobalamin/Fe3+-siderophores transport systems, ATPase components [Riemerella anatipestifer RA-GD]
QD2021_GM002080	94.1	3.7e-47	WP_002687615.1	urease subunit gamma [Bergeyella zoohelcum]
QD2021_GM002081	72.3	4.1e-49	WP_002664405.1	urease, beta subunit [Bergeyella zoohelcum ATCC 43767]
QD2021_GM002082	88.7	0	EKB54383.1	urease, alpha subunit [Bergeyella zoohelcum ATCC 43767]
QD2021_GM002083	65.8	3.4e-49	WP_002664402.1	urease accessory protein UreE [Bergeyella zoohelcum]
QD2021_GM002084	79.4	2.9e-100	WP_002664401.1	urease accessory protein UreF [Bergeyella zoohelcum]
QD2021_GM002085	95	4.3e-103	WP_002664400.1	urease accessory protein UreG [Bergeyella zoohelcum]
QD2021_GM002086	62.8	3.9e-114	WP_002664399.1	urease accessory protein ureD [Bergeyella zoohelcum]
QD2021_GM002087	85	2.2e-48	WP_002664398.1	hydrogenase nickel insertion protein HypA [Bergeyella zoohelcum ATCC 43767]
QD2021_GM002088	94.8	8.9e-121	EKB60395.1	hydrogenase accessory protein HypB [Bergeyella zoohelcum CCUG 30536]
QD2021_GM002089	50.4	1.2e-109	WP_002687492.1	hypothetical protein [Bergeyella zoohelcum]
QD2021_GM002091	83.9	2.5e-53	WP_066676802.1	MULTISPECIES: VOC family protein [Chryseobacterium]
QD2021_GM002092	79.7	4e-165	WP_002662744.1	diphosphomevalonate decarboxylase [Bergeyella zoohelcum ATCC 43767]
QD2021_GM002093	76.2	3e-266	WP_048498340.1	AMP-dependent synthetase [Chryseobacterium koreense]
QD2021_GM002094	68.2	2.7e-134	SEV99956.1	Nucleoside-diphosphate-sugar epimerase [Chryseobacterium wanjuense]
QD2021_GM002095	77.9	2.5e-116	WP_015806590.1	alpha/beta superfamily hydrolase [Flavobacteriaceae bacterium 3519-10]
QD2021_GM002096	60.5	0	WP_066696438.1	SusC/RagA family TonB-linked outer membrane protein [Chryseobacterium contaminans]
QD2021_GM002097	57.9	4e-155	WP_041516257.1	RagB/SusD family nutrient uptake outer membrane protein [Flavobacterium hibernum]
QD2021_GM002098	81.9	1.1e-281	WP_052911805.1	arginine--tRNA ligase [Riemerella anatipestifer]
QD2021_GM002100	65.3	7.9e-121	SDQ79277.1	O-succinylbenzoic acid--CoA ligase [Chryseobacterium soldanellicola]
QD2021_GM002101	67.7	1.2e-42	WP_047481292.1	aminoacyl-tRNA hydrolase [Chryseobacterium sp. CF356]
QD2021_GM002102	94.4	1.5e-182	WP_048498572.1	deoxyhypusine synthase [Chryseobacterium koreense]
QD2021_GM002103	90.3	1.6e-166	ODS89110.1	recombinase RecA [Chryseobacterium sp. SCN 40-13]
QD2021_GM002104	49.1	2.9e-205	WP_007094209.1	possible TonB-dependent receptor [Kordia algicida]
QD2021_GM002106	49	4.5e-34	WP_024742594.1	hypothetical protein [Tenacibaculum maritimum]
QD2021_GM002107	94	1.3e-176	WP_031502182.1	type I glyceraldehyde-3-phosphate dehydrogenase [Chryseobacterium haifense]
QD2021_GM002108	81.5	1.6e-141	SEV89780.1	6-phosphofructokinase [Chryseobacterium wanjuense]
QD2021_GM002111	40	2.1e-09	WP_051803649.1	hypothetical protein [Chryseobacterium antarcticum|Chryseobacterium antarcticum,]
QD2021_GM002112	60.5	1e-233	WP_069800421.1	iron complex outermembrane recepter protein [Cloacibacterium normanense]
QD2021_GM002114	59.8	3.1e-298	SDL80656.1	iron complex outermembrane recepter protein [Chryseobacterium taihuense]
QD2021_GM002115	54.6	6.9e-52	ODS89418.1	hypothetical protein [Chryseobacterium sp. SCN 40-13, ABS44_04110]
QD2021_GM002116	96.9	1.8e-155	SDL77608.1	succinyl-CoA synthetase alpha subunit [Chryseobacterium taihuense]
QD2021_GM002117	63.2	5.7e-77	WP_034721260.1	hypothetical protein [Chryseobacterium antarcticum|Chryseobacterium antarcticum,]
QD2021_GM002118	79.6	1.2e-134	WP_031501428.1	ABC transporter ATP-binding protein [Chryseobacterium haifense]
QD2021_GM002119	89.8	2.6e-171	WP_014938265.1	tRNA dihydrouridine synthase DusB [Riemerella anatipestifer]
QD2021_GM002120	72.1	0	WP_039367958.1	hypothetical protein [Chryseobacterium taiwanense|Chryseobacterium taiwanense,]
QD2021_GM002121	51.7	6e-62	WP_055041297.1	T9SS C-terminal target domain-containing protein [Chryseobacterium sp. FF12]
QD2021_GM002122	48.5	2.7e-57	WP_064968916.1	hypothetical protein [Riemerella anatipestifer|Riemerella anatipestifer,]
QD2021_GM002123	79	1.1e-111	WP_069798013.1	triose-phosphate isomerase [Cloacibacterium normanense]
QD2021_GM002124	81.8	4e-128	WP_048500201.1	ribosomal protein L11 methyltransferase [Chryseobacterium koreense]
QD2021_GM002125	63.4	8.1e-146	WP_069798001.1	Glycosyltransferase involved in cell wall bisynthesis [Cloacibacterium normanense]
QD2021_GM002126	84.6	0	WP_002662175.1	phosphate: sodium symporter [Bergeyella zoohelcum]
QD2021_GM002127	70.1	2.9e-77	WP_013997092.1	restriction endonuclease [Capnocytophaga canimorsus]
QD2021_GM002131	73	2e-70	WP_018676035.1	hypothetical protein [Riemerella columbina]
QD2021_GM002132	92.1	6e-131	WP_004920684.1	Response regulator containing a CheY-like receiver domain and an HTH DNA-binding domain [Riemerella anatipestifer RA-CH-2]
QD2021_GM002133	82.9	5.7e-118	WP_004920681.1	Dinucleotide-utilizing enzymes involved in molybdopterin and thiamine biosynthesis family 2 [Riemerella anatipestifer RA-CH-2]
QD2021_GM002134	91.2	1.3e-234	WP_065398959.1	ribosomal protein S12 methylthiotransferase RimO [Chryseobacterium arthrosphaerae]
QD2021_GM002135	81.5	2.1e-52	ODS89320.1	hypothetical protein [Chryseobacterium sp. SCN 40-13, ABS44_05460]
QD2021_GM002136	86.1	6.2e-128	WP_048498375.1	exodeoxyribonuclease III [Chryseobacterium koreense]
QD2021_GM002137	88.9	3.4e-274	WP_039366896.1	MULTISPECIES: chemotaxis protein CheY [Chryseobacterium|Chryseobacterium taiwanense]
QD2021_GM002138	76.1	5.3e-177	WP_048499962.1	phosphohydrolase [Chryseobacterium koreense]
QD2021_GM002139	79.9	1.7e-157	WP_055042519.1	UDP-3-O-(3-hydroxymyristoyl)glucosamine N-acyltransferase [Chryseobacterium sp. FF12]
QD2021_GM002140	88.6	2.8e-243	ODS87530.1	UDP-3-O-[3-hydroxymyristoyl] N-acetylglucosamine deacetylase [Chryseobacterium sp. SCN 40-13]
QD2021_GM002141	93.1	3.1e-138	WP_048499926.1	acyl-[acyl-carrier-protein]--UDP-N-acetylglucosamine O-acyltransferase [Chryseobacterium koreense]
QD2021_GM002142	95.7	3.2e-97	WP_004918666.1	Translation elongation factor P (EF-P)/translation initiation factor 5A (eIF-5A) [Riemerella anatipestifer]
QD2021_GM002143	88	1.1e-152	WP_064969501.1	UDP-3-O-(3-hydroxymyristoyl)glucosamine N-acyltransferase [Riemerella anatipestifer]
QD2021_GM002144	80.9	1.6e-203	WP_031502070.1	trigger factor [Chryseobacterium haifense]
QD2021_GM002145	87.6	4.2e-100	ODS89420.1	hypothetical protein [Chryseobacterium sp. SCN 40-13, ABS44_04125]
QD2021_GM002146	64	5.5e-107	WP_047450212.1	hypothetical protein [Chryseobacterium sp. OV715]
QD2021_GM002147	72	2.4e-27	ODS89422.1	hypothetical protein [Chryseobacterium sp. SCN 40-13, ABS44_04135]
QD2021_GM002148	79.2	1e-61	WP_018675824.1	universal stress protein UspA [Riemerella columbina]
QD2021_GM002149	74.7	4.2e-91	ACU08636.1	YCE I like family protein precursor [Flavobacteriaceae bacterium 3519-10]
QD2021_GM002150	84	6.5e-168	WP_048500697.1	DNA polymerase IV [Chryseobacterium koreense]
QD2021_GM002151	84.1	3.8e-131	WP_048500595.1	purine nucleoside phosphorylase [Chryseobacterium koreense CCUG 49689]
QD2021_GM002152	82.8	6.4e-168	WP_048500594.1	lipid-A-disaccharide synthase [Chryseobacterium koreense]
QD2021_GM002154	78.6	6.7e-205	ODS88768.1	NADH dehydrogenase [Chryseobacterium sp. SCN 40-13]
QD2021_GM002155	84.1	1.1e-226	ODS88769.1	NADH dehydrogenase [Chryseobacterium sp. SCN 40-13]
QD2021_GM002156	83.8	0	ODS88898.1	NADH-quinone oxidoreductase subunit L [Chryseobacterium sp. SCN 40-13]
QD2021_GM002157	92.7	1.6e-48	ODS88899.1	NADH-quinone oxidoreductase subunit K [Chryseobacterium sp. SCN 40-13]
QD2021_GM002158	83	9.5e-69	WP_063969014.1	NADH dehydrogenase [Epilithonimonas sp. J200]
QD2021_GM002159	89	2.6e-85	EKB57479.1	NADH-quinone oxidoreductase, chain I [Bergeyella zoohelcum ATCC 43767]
QD2021_GM002160	88.3	1.2e-180	WP_002662880.1	NADH: ubiquinone oxidoreductase subunit H [Bergeyella zoohelcum]
QD2021_GM002161	90.1	3e-178	WP_002662878.1	NADH dehydrogenase subunit G [Bergeyella zoohelcum]
QD2021_GM002162	63.9	3.7e-102	SDE29885.1	hypothetical protein [Riemerella columbipharyngis, SAMN05421544_106101]
QD2021_GM002163	97.3	1.4e-260	WP_002662877.1	NADH oxidoreductase (quinone), F subunit [Bergeyella zoohelcum]
QD2021_GM002164	92.9	7.2e-88	WP_050379261.1	MULTISPECIES: NADH-quinone oxidoreductase subunit E [Chryseobacterium|Chryseobacterium aquaticum|Chryseobacterium greenlandense|Chryseobacterium sp.]
QD2021_GM002165	96.4	3.2e-140	WP_002662871.1	NADH-quinone oxidoreductase subunit D 2 [Bergeyella zoohelcum]
QD2021_GM002167	83.5	5.2e-75	WP_039345392.1	NADH dehydrogenase [Chryseobacterium solincola]
QD2021_GM002168	89.7	1.8e-92	WP_015806390.1	NADH-ubiquinone oxidoreductase chain B [Flavobacteriaceae bacterium 3519-10]
QD2021_GM002169	85.4	5.3e-56	ODS88779.1	NADH-quinone oxidoreductase subunit A [Chryseobacterium sp. SCN 40-13]
QD2021_GM002170	71	3.5e-16	ODS88780.1	hypothetical protein [Chryseobacterium sp. SCN 40-13, ABS44_07130]
QD2021_GM002172	69.8	2.5e-84	WP_062702167.1	GTP cyclohydrolase [Chryseobacterium indologenes]
QD2021_GM002173	86.5	2.9e-108	ODS88782.1	hypothetical protein [Chryseobacterium sp. SCN 40-13, ABS44_07140]
QD2021_GM002174	56.2	2.2e-65	WP_026193869.1	conserved hypothetical protein [Capnocytophaga cynodegmi]
QD2021_GM002175	79.9	3.3e-72	WP_047377878.1	hypothetical protein [Chryseobacterium sp. YR459]
QD2021_GM002176	71.9	5e-144	WP_047438150.1	bifunctional diaminohydroxyphosphoribosylaminopyrimidine deaminase/5-amino-6-(5-phosphoribosylamino)uracil reductase [Chryseobacterium sp. YR561]
QD2021_GM002177	62.5	1.2e-49	WP_019538554.1	hypothetical protein [Proteiniphilum acetatigenes]
QD2021_GM002178	70.5	1.6e-96	WP_065396633.1	hypothetical protein [Chryseobacterium artocarpi|Chryseobacterium artocarpi,]
QD2021_GM002179	62.5	5e-112	WP_047482640.1	hypothetical protein [Chryseobacterium sp. CF356]
QD2021_GM002180	68.1	1.7e-90	WP_027380106.1	shikimate dehydrogenase [Chryseobacterium daeguense]
QD2021_GM002181	52.4	5.7e-106	WP_069797172.1	Por secretion system C-terminal sorting domain-containing protein [Cloacibacterium normanense]
QD2021_GM002182	58	2.1e-69	WP_014938352.1	hypothetical protein [Riemerella anatipestifer RA-CH-1, B739_1431]
QD2021_GM002183	68.5	8.3e-151	SDQ18007.1	lipoprotein-releasing system permease protein [Chryseobacterium soldanellicola]
QD2021_GM002184	83.3	4.2e-50	ODS88788.1	ribosome-binding factor A [Chryseobacterium sp. SCN 40-13]
QD2021_GM002185	83.2	1.1e-56	WP_047482634.1	methylmalonyl-CoA epimerase [Chryseobacterium sp. CF356]
QD2021_GM002186	42.1	4.8e-43	WP_006952712.1	hypothetical protein [Prevotella micans]
QD2021_GM002188	68.7	2e-172	WP_034690656.1	ABC transporter permease [Chryseobacterium palustre]
QD2021_GM002189	74.3	2.6e-121	WP_052257495.1	ABC transporter permease [Chryseobacterium jeonii]
QD2021_GM002190	68.5	6.5e-156	WP_039352651.1	ABC transporter permease [Chryseobacterium jeonii]
QD2021_GM002191	69.2	1.9e-65	WP_055042894.1	hypothetical protein [Chryseobacterium sp. FF12]
QD2021_GM002192	40.3	3.5e-13	SDW69986.1	Predicted transcriptional regulator YdeE, contains AraC-type DNA-binding domain [Hydrobacter penzbergensis]
QD2021_GM002193	64.9	2e-49	WP_034964375.1	VOC family protein [Epilithonimonas sp. FH1]
QD2021_GM002194	83.9	9.6e-161	ODS89274.1	glycosyl transferase family 2 [Chryseobacterium sp. SCN 40-13]
QD2021_GM002195	86.3	2.5e-192	ODS89273.1	DNA methylase [Chryseobacterium sp. SCN 40-13]
QD2021_GM002196	79.3	1.1e-47	WP_026967608.1	hypothetical protein [Algoriphagus terrigena]
QD2021_GM002197	72.8	1.6e-122	WP_042346111.1	mechanosensitive ion channel protein MscS [Capnocytophaga canis]
QD2021_GM002198	66.5	3e-159	WP_055042409.1	DUF389 domain-containing protein [Chryseobacterium sp. FF12]
QD2021_GM002199	66.7	2.9e-90	ODS89272.1	methyltransferase [Chryseobacterium sp. SCN 40-13]
QD2021_GM002200	72.1	1e-92	ODS89350.1	zinc permease [Chryseobacterium sp. SCN 40-13]
QD2021_GM002201	54.5	1.2e-148	KIA88447.1	hemin receptor [Chryseobacterium jeonii]
QD2021_GM002202	46.8	1.3e-69	WP_066692658.1	prolyl-tRNA synthetase [Chryseobacterium contaminans]
QD2021_GM002203	87.8	2e-255	ODS89270.1	proline--tRNA ligase [Chryseobacterium sp. SCN 40-13]
QD2021_GM002204	67.5	5.6e-153	WP_055042876.1	flagellar motor protein MotB [Chryseobacterium sp. FF12]
QD2021_GM002205	82.6	2.8e-208	ODS88643.1	divalent metal cation transporter [Chryseobacterium sp. SCN 40-13]
QD2021_GM002206	76.8	7.2e-70	WP_061084534.1	molecular chaperone GrpE [Chryseobacterium indologenes]
QD2021_GM002207	85.6	6.3e-185	WP_047477965.1	molecular chaperone DnaJ [Chryseobacterium sp. CF356]
QD2021_GM002208	73.1	0	WP_026193753.1	Iron(III) dicitrate transport protein fecA [Capnocytophaga cynodegmi]
QD2021_GM002209	79.2	0	WP_041996462.1	SusC/RagA family TonB-linked outer membrane protein [Capnocytophaga cynodegmi]
QD2021_GM002210	71.1	1.1e-202	WP_034542282.1	RagB/SusD family protein [Bacteroides pyogenes]
QD2021_GM002211	53.2	4.4e-85	WP_065739731.1	hypothetical protein [Bacteroides fragilis|Bacteroides fragilis,]
QD2021_GM002212	56	1.4e-98	WP_041999461.1	conserved hypothetical protein [Capnocytophaga canimorsus]
QD2021_GM002213	53.2	1.4e-50	WP_041992351.1	conserved exported hypothetical protein [Capnocytophaga cynodegmi]
QD2021_GM002214	50.1	1.6e-106	WP_018278548.1	DUF4856 domain-containing protein [Capnocytophaga cynodegmi]
QD2021_GM002215	45.1	2.7e-89	WP_041992345.1	Exochitinase 1 [Capnocytophaga cynodegmi]
QD2021_GM002216	47.5	6.3e-74	WP_042366717.1	hypothetical protein [Bacteroidaceae bacterium MS4]
QD2021_GM002218	96.4	4e-118	WP_069798035.1	ATP-dependent Clp protease proteolytic subunit [Cloacibacterium normanense]
QD2021_GM002219	77.4	4.8e-286	WP_048498558.1	DNA primase [Chryseobacterium koreense]
QD2021_GM002221	70.5	4e-25	WP_069798037.1	hypothetical protein [Cloacibacterium normanense|Cloacibacterium normanense,]
QD2021_GM002222	71.5	3.9e-98	WP_052184689.1	dihydropteroate synthase [Chryseobacterium sp. YR459]
QD2021_GM002223	73.8	2.8e-69	WP_034740668.1	hypothetical protein [Chryseobacterium vrystaatense|Chryseobacterium vrystaatense,]
QD2021_GM002224	62.3	4.2e-122	WP_066676705.1	MULTISPECIES: doxx family protein [Chryseobacterium]
QD2021_GM002225	84.3	4.1e-50	WP_014938681.1	hypothetical protein [Riemerella anatipestifer|Riemerella anatipestifer,]
QD2021_GM002226	79.8	0	WP_034871099.1	MULTISPECIES: oligopeptidase B [Elizabethkingia]
QD2021_GM002227	69.6	1.4e-172	WP_048500114.1	ABC transporter permease [Chryseobacterium koreense]
QD2021_GM002228	82.4	2.7e-53	WP_054512979.1	crossover junction endodeoxyribonuclease RuvA [Chryseobacterium sp. ERMR1:04]
QD2021_GM002229	85.8	5.1e-90	WP_055863522.1	peptide deformylase [Chryseobacterium sp. Leaf180]
QD2021_GM002230	91	6.3e-61	WP_047098889.1	hypothetical protein [Chryseobacterium indologenes]
QD2021_GM002231	83.9	2.4e-119	ODS88763.1	nucleoside triphosphate pyrophosphohydrolase [Chryseobacterium sp. SCN 40-13]
QD2021_GM002232	63.2	1.2e-64	WP_039366619.1	MULTISPECIES: transcriptional regulator [Chryseobacterium|Chryseobacterium taiwanense]
QD2021_GM002233	80.8	1.2e-100	WP_027379881.1	pyridoxamine 5'-phosphate oxidase [Chryseobacterium daeguense]
QD2021_GM002234	80	6.8e-29	WP_056033598.1	DNA-binding protein [Chryseobacterium sp. Leaf404]
QD2021_GM002235	89.7	1.4e-53	WP_002688731.1	aspartate 1-decarboxylase [Bergeyella zoohelcum]
QD2021_GM002236	76.3	3.4e-145	ODS88012.1	hypothetical protein [Chryseobacterium sp. SCN 40-13, ABS44_09460]
QD2021_GM002237	85.5	7.1e-158	WP_055041466.1	1, 4-alpha-glucan-branching protein [Chryseobacterium sp. FF12]
QD2021_GM002239	100	5.7e-102	WP_038445841.1	Hydrolase, alpha/beta domain protein [Bibersteinia trehalosi USDA-ARS-USMARC-189]
QD2021_GM002240	100	5.5e-57	WP_014043451.1	putative truncated streptothricin resistance protein (plasmid) [Riemerella anatipestifer]
QD2021_GM002241	82.8	1.4e-81	WP_056217640.1	hypothetical protein [Chryseobacterium sp.]
QD2021_GM002242	87.2	9.8e-46	WP_024565581.1	Ethidium bromide-methyl viologen resistance protein EmrE [Elizabethkingia anophelis NUHP1]
QD2021_GM002243	97.3	1.5e-140	WP_015060600.1	TetX family tetracycline inactivation enzyme [Riemerella anatipestifer]
QD2021_GM002245	57.7	1.6e-75	WP_035685189.1	hypothetical protein [Flavobacterium reichenbachii|Flavobacterium reichenbachii,]
QD2021_GM002246	100	8e-164	WP_069148676.1	penicillin binding protein transpeptidase domain-containing protein [Elizabethkingia anophelis]
QD2021_GM002247	100	1.5e-301	WP_062040341.1	protein containing ATPase component of ABC transporter with duplicated ATPase domains [Lentimicrobium saccharophilum]
QD2021_GM002249	96.9	9.7e-82	AMP48046.1	TetX [uncultured bacterium]
QD2021_GM002254	84.8	0	WP_037351555.1	acriflavine resistance protein B [Sediminibacterium salmoneum]
QD2021_GM002255	75.8	1.1e-177	WP_069798653.1	efflux transporter periplasmic adaptor subunit [Cloacibacterium normanense]
QD2021_GM002256	86.7	0	WP_026711841.1	metal ABC transporter ATPase [Flavobacterium filum]
QD2021_GM002257	64.6	1.9e-75	WP_047378157.1	hypothetical protein [Chryseobacterium sp. YR459]
QD2021_GM002258	85.8	1.9e-71	ACF93202.1	aminoglycoside 6-adenylyltransferase [Sphingobacterium sp. PM2-P1-29]
QD2021_GM002259	100	2.6e-63	AMP48952.1	Streptomycin adenylyltransferase, partial [uncultured bacterium]
QD2021_GM002260	100	1e-56	AMP48949.1	FAD binding domain protein [uncultured bacterium]
QD2021_GM002261	96.4	1.6e-153	OBP47984.1	tetracycline resistance protein [Riemerella anatipestifer]
QD2021_GM002262	99	2.1e-110	EOA47818.1	rRNA adenine N-6-methyltransferase [Bacteroides salyersiae WAL 10018 = DSM 18765 = JCM 12988]
QD2021_GM002264	99	2.3e-163	WP_015431540.1	hypothetical protein [Bibersteinia trehalosi]
QD2021_GM002265	96.9	1.9e-140	WP_026726551.1	LinF [Flavobacterium sasangense]
QD2021_GM002266	100	2.4e-174	WP_006744646.1	Hydrolase, alpha/beta domain protein [Bibersteinia trehalosi]
QD2021_GM002267	95.8	1.2e-159	WP_003013318.1	MULTISPECIES: aminoglycoside 6-adenylyltransferase AadS [Bacteroidetes|Cloacibacterium normanense|Elizabethkingia anophelis|Riemerella anatipestifer]
QD2021_GM002268	97.2	2.8e-220	WP_064971494.1	TetX family tetracycline inactivation enzyme [Riemerella anatipestifer]
QD2021_GM002269	98.8	7.2e-222	WP_014043449.1	chloramphenicol/florfenicol efflux MFS transporter FloR [Riemerella anatipestifer]
QD2021_GM002270	100	3.1e-109	AMP49257.1	Erm23S_rRNA_methyltrans [uncultured bacterium]
QD2021_GM002271	93.3	8.2e-170	WP_015431540.1	hypothetical protein [Bibersteinia trehalosi]
QD2021_GM002272	40.9	1.2e-47	WP_014792261.1	methyltransferase family protein [Desulfitobacterium dehalogenans ATCC 51507]
QD2021_GM002273	98.1	1.9e-82	WP_006744646.1	Hydrolase, alpha/beta domain protein [Bibersteinia trehalosi]
QD2021_GM002274	100	4.4e-66	WP_006744646.1	Hydrolase, alpha/beta domain protein [Bibersteinia trehalosi]
QD2021_GM002275	62	1.6e-40	WP_013265509.1	GroES-like protein [Prevotella melaninogenica ATCC 25845]
QD2021_GM002276	54.9	5.2e-83	WP_042174042.1	alpha/beta hydrolase [Paenibacillus sp. FSL R7-0331]
QD2021_GM002277	67.6	8.7e-35	WP_048905044.1	transcriptional regulator [Pedobacter sp. V48]
QD2021_GM002278	70.5	4.4e-33	WP_002664337.1	hypothetical protein [Bergeyella zoohelcum]
QD2021_GM002279	61.3	8.5e-180	WP_018626158.1	Na+/H+ antiporter [Niabella aurantiaca]
QD2021_GM002280	77.4	5.5e-221	WP_064971241.1	hypothetical protein [Riemerella anatipestifer|Riemerella anatipestifer,]
QD2021_GM002281	93.1	4.3e-109	ODS90125.1	succinyl-CoA--3-ketoacid-CoA transferase [Chryseobacterium sp. SCN 40-13]
QD2021_GM002282	89.7	3.2e-115	ODS90124.1	succinyl-CoA--3-ketoacid-CoA transferase [Chryseobacterium sp. SCN 40-13]
QD2021_GM002283	82.4	3e-117	WP_018676445.1	hypothetical protein [Riemerella columbina]
QD2021_GM002285	96.6	6e-57	WP_027378316.1	MULTISPECIES: 50S ribosomal protein L19 [Chryseobacterium|Chryseobacterium sp.]
QD2021_GM002287	75.4	1.8e-57	WP_055043004.1	hypothetical protein [Chryseobacterium sp. FF12]
QD2021_GM002291	84.9	1.2e-118	ODS88737.1	hypothetical protein [Chryseobacterium sp. SCN 40-13, ABS44_06845]
QD2021_GM002292	72.1	9.6e-154	WP_047440276.1	NGG1p interacting factor 3 protein, NIF3 [Chryseobacterium sp. YR561]
QD2021_GM002293	78.3	1e-126	WP_039344641.1	ion transporter [Chryseobacterium solincola]
QD2021_GM002294	55.5	1.2e-77	SEF50372.1	NTE family protein [Chryseobacterium humi]
QD2021_GM002295	79.6	6.9e-193	ODS88854.1	2-oxoglutarate dehydrogenase [Chryseobacterium sp. SCN 40-13]
QD2021_GM002296	84.6	3.7e-115	SDE09392.1	lipoyl(octanoyl) transferase [Riemerella columbipharyngis]
QD2021_GM002297	92	1.7e-303	WP_002688209.1	lysyl-tRNA synthetase [Bergeyella zoohelcum CCUG 30536]
QD2021_GM002299	41.8	3.6e-23	WP_002662282.1	hypothetical protein [Bergeyella zoohelcum]
QD2021_GM002300	66.4	2.1e-38	SEH36177.1	diacylglycerol kinase (ATP) [Chryseobacterium hominis]
QD2021_GM002301	86.7	2.2e-185	ODS88889.1	DNA polymerase III subunit beta [Chryseobacterium sp. SCN 40-13]
QD2021_GM002302	77.5	0	WP_069796873.1	phenylalanyl-tRNA synthetase beta subunit [Cloacibacterium normanense]
QD2021_GM002303	64.2	2.6e-40	WP_055043034.1	heat-shock protein HslJ [Chryseobacterium sp. FF12]
QD2021_GM002304	93.7	8.8e-36	WP_027380779.1	MULTISPECIES: hypothetical protein [Chryseobacterium|Chryseobacterium sp.]
QD2021_GM002305	63.7	1.6e-166	WP_055043035.1	hypothetical protein [Chryseobacterium sp. FF12]
QD2021_GM002306	92.9	2.1e-151	WP_069796866.1	UDP-glucose/GDP-mannose dehydrogenase family, NAD binding domain protein [Cloacibacterium normanense]
QD2021_GM002307	47.5	2.5e-17	WP_062161683.1	hypothetical protein [Chryseobacterium sp.]
QD2021_GM002308	88.1	7.8e-160	WP_048510163.1	oxidoreductase [Chryseobacterium sp. FH2]
QD2021_GM002309	72.8	1.7e-69	SEH45818.1	RNA polymerase sigma-70 factor, ECF subfamily [Chryseobacterium hominis]
QD2021_GM002310	78.3	3.5e-195	WP_062703098.1	tyrosyl-tRNA synthetase [Chryseobacterium indologenes]
QD2021_GM002311	61.4	5.2e-114	WP_034870151.1	sialidase [Elizabethkingia miricola]
QD2021_GM002312	74.1	2.3e-91	SEM43680.1	phospholipase/carboxylesterase [Chryseobacterium taichungense]
QD2021_GM002313	74.4	1.6e-114	WP_034733758.1	putative prephenate dehydrogenase [Chryseobacterium indologenes]
QD2021_GM002314	72.1	6.7e-43	WP_062696641.1	hypothetical protein [Chryseobacterium indologenes|Chryseobacterium indologenes,]
QD2021_GM002315	81.1	1e-185	WP_047432597.1	alanine dehydrogenase [Chryseobacterium sp. YR477]
QD2021_GM002316	78.4	9.7e-37	WP_051205318.1	hypothetical protein [Salinimicrobium xinjiangense]
QD2021_GM002318	68.9	5.8e-48	WP_065393685.1	tRNA (adenosine(37)-N6)-threonylcarbamoyltransferase complex ATPase subunit type 1 TsaE [Chryseobacterium artocarpi]
QD2021_GM002319	74.3	8.1e-98	WP_048498884.1	alkaline phosphatase [Chryseobacterium koreense]
QD2021_GM002320	92.6	3.3e-194	WP_062696894.1	peptide chain release factor 2 [Chryseobacterium indologenes]
QD2021_GM002321	57.3	1.4e-58	WP_002688774.1	TetR family transcriptional regulator [Bergeyella zoohelcum]
QD2021_GM002322	75.2	2.4e-191	WP_002662747.1	hypothetical protein [Bergeyella zoohelcum ATCC 43767, HMPREF9699_00879]
QD2021_GM002323	78.6	2.5e-143	WP_004917109.1	Probable Co/Zn/Cd efflux system membrane fusion protein [Riemerella anatipestifer RA-YM]
QD2021_GM002324	79	7.8e-47	SDL47899.1	putative membrane protein [Sphingobacterium mizutaii]
QD2021_GM002325	76.9	0	WP_004917112.1	acriflavin resistance protein [Riemerella anatipestifer]
QD2021_GM002326	88	8.9e-78	WP_065398702.1	5-(carboxyamino)imidazole ribonucleotide mutase [Chryseobacterium arthrosphaerae]
QD2021_GM002327	87.1	2.5e-95	WP_031501512.1	recombination protein RecR [Chryseobacterium haifense]
QD2021_GM002328	43.5	3e-70	OFZ56654.1	hypothetical protein [Bacteroidetes bacterium RIFCSPHIGHO2_02_FULL_44_7, A3D92_14045]
QD2021_GM002329	65.9	4.5e-103	WP_027386586.1	glycosyl transferase family 2 [Chryseobacterium gregarium]
QD2021_GM002330	51.6	6.2e-36	WP_024742594.1	hypothetical protein [Tenacibaculum maritimum]
QD2021_GM002331	66.7	2.6e-67	WP_041716263.1	maltose acetyltransferase [Clostridium saccharobutylicum]
QD2021_GM002332	83	2.2e-219	ODS89529.1	orotidine 5'-phosphate decarboxylase [Chryseobacterium sp. SCN 40-13]
QD2021_GM002333	77.4	6.8e-238	SDI09653.1	CubicO group peptidase, beta-lactamase class C family [Chryseobacterium taeanense]
QD2021_GM002334	46.7	1.5e-32	WP_002663802.1	hypothetical protein [Bergeyella zoohelcum]
QD2021_GM002335	78.1	5.8e-59	WP_069798609.1	Uncharacterized conserved protein, DUF2147 family [Cloacibacterium normanense]
QD2021_GM002336	76.6	1.6e-300	SEM13118.1	KUP system potassium uptake protein [Chryseobacterium taichungense]
QD2021_GM002337	85.3	3.3e-71	WP_034965279.1	Fur family transcriptional regulator [Epilithonimonas sp. FH1]
QD2021_GM002338	69.3	5.3e-239	WP_034720021.1	organic solvent tolerance protein OstA [Chryseobacterium antarcticum]
QD2021_GM002340	54.5	1e-23	SDE32687.1	hypothetical protein [Riemerella columbipharyngis, SAMN05421544_10713]
QD2021_GM002341	51.9	4.7e-86	WP_009411592.1	hypothetical protein [Capnocytophaga sp.]
QD2021_GM002342	47.6	8.8e-51	WP_009411591.1	hypothetical protein [Capnocytophaga sp.]
QD2021_GM002343	60.5	1.5e-17	WP_021629100.1	hypothetical protein [Capnocytophaga sp.]
QD2021_GM002344	60.4	8.1e-28	WP_021629101.1	toxin-antitoxin system, toxin component, RelE domain protein [Capnocytophaga sp. oral taxon 863 str. F0517]
QD2021_GM002345	88.2	2.3e-198	WP_031502573.1	aspartate aminotransferase family protein [Chryseobacterium haifense]
QD2021_GM002346	94.5	4.2e-64	ODS88006.1	hypothetical protein [Chryseobacterium sp. SCN 40-13, ABS44_09430]
QD2021_GM002347	73.5	3.1e-106	WP_039354333.1	aminodeoxychorismate lyase [Chryseobacterium jeonii]
QD2021_GM002348	62.9	1.1e-90	WP_012782250.1	hypothetical protein [Flavobacteriaceae bacterium]
QD2021_GM002349	54.9	0	WP_051872711.1	aminopeptidase [Chryseobacterium haifense]
QD2021_GM002350	90.9	9.7e-140	WP_002977499.1	thymidylate synthase [Chryseobacterium gleum]
QD2021_GM002351	75.5	0	WP_031503742.1	peptidase M1 [Chryseobacterium haifense]
QD2021_GM002353	88.2	5.3e-278	ODS88272.1	CTP synthase [Chryseobacterium sp. SCN 40-13]
QD2021_GM002354	78.8	4.6e-286	SEV89198.1	YidC/Oxa1 family membrane protein insertase [Chryseobacterium wanjuense]
QD2021_GM002355	58.6	2e-87	WP_004916394.1	Protein of unknown function, Porph ging [Riemerella anatipestifer]
QD2021_GM002358	79.8	7.7e-86	WP_052911808.1	ribonuclease HII [Riemerella anatipestifer]
QD2021_GM002359	80.6	5.5e-212	WP_055042340.1	dihydroorotase [Chryseobacterium sp. FF12]
QD2021_GM002360	48	2.2e-59	WP_070904205.1	DUF2807 domain-containing protein [Elizabethkingia meningoseptica]
QD2021_GM002361	81.6	0	WP_002665048.1	dipeptidyl carboxypeptidase II [Bergeyella zoohelcum]
QD2021_GM002362	86.5	1.9e-200	SDE93602.1	enoyl-[acyl-carrier protein] reductase / trans-2-enoyl-CoA reductase (NAD+) [Chryseobacterium hungaricum]
QD2021_GM002363	91.5	3.5e-120	WP_002688780.1	pyridoxine 5'-phosphate synthase [Bergeyella zoohelcum]
QD2021_GM002364	67.5	1.6e-160	AFR35998.1	Small-conductance mechanosensitive channel [Riemerella anatipestifer RA-CH-1]
QD2021_GM002365	70.5	1.8e-280	WP_050041378.1	hypothetical protein [Acinetobacter parvus]
QD2021_GM002366	76.4	5.7e-66	WP_015806593.1	hypothetical protein [Flavobacteriaceae bacterium]
QD2021_GM002367	79.8	5.3e-96	WP_069797073.1	uracil-DNA glycosylase [Cloacibacterium normanense]
QD2021_GM002369	78.7	1.5e-215	WP_055043232.1	anthranilate synthase [Chryseobacterium sp. FF12]
QD2021_GM002370	73.3	2.7e-44	SDI40246.1	four helix bundle protein [Chryseobacterium taeanense]
QD2021_GM002371	86.6	9.8e-87	WP_027382242.1	glutamine amidotransferase [Chryseobacterium caeni]
QD2021_GM002372	77.1	2.5e-137	WP_063968200.1	anthranilate phosphoribosyltransferase [Epilithonimonas sp. J200]
QD2021_GM002373	72.4	4.6e-102	WP_002980556.1	indole-3-glycerol-phosphate synthase [Chryseobacterium gleum]
QD2021_GM002374	57.3	6.7e-62	WP_062697015.1	phosphoribosylanthranilate isomerase [Chryseobacterium indologenes]
QD2021_GM002375	83.3	2.8e-191	WP_055043227.1	tryptophan synthase subunit beta [Chryseobacterium sp. FF12]
QD2021_GM002376	75	1.4e-100	WP_014791240.1	tryptophan synthase subunit alpha [Ornithobacterium rhinotracheale]
QD2021_GM002377	82	0	SDO60525.1	catalase-peroxidase [Cloacibacterium normanense]
QD2021_GM002378	82.7	4.2e-116	WP_034715364.1	16S rRNA (adenine(1518)-N(6)/adenine(1519)-N(6))-dimethyltransferase [Chryseobacterium soli]
QD2021_GM002380	81.3	4.3e-136	WP_039366172.1	MULTISPECIES: cell division protein FtsX [Chryseobacterium|Chryseobacterium taiwanense]
QD2021_GM002381	78.2	4.3e-28	WP_031504297.1	hypothetical protein [Chryseobacterium haifense]
QD2021_GM002382	88.1	5.9e-132	WP_002687665.1	undecaprenyl-diphosphatase UppP [Bergeyella zoohelcum CCUG 30536]
QD2021_GM002383	83.7	6.1e-103	ODS89667.1	lipoprotein ABC transporter ATP-binding protein [Chryseobacterium sp. SCN 40-13]
QD2021_GM002384	74.2	2.2e-92	ODS89668.1	hypothetical protein [Chryseobacterium sp. SCN 40-13, ABS44_03510]
QD2021_GM002385	40.6	3.6e-50	WP_018674587.1	hypothetical protein [Riemerella columbina]
QD2021_GM002386	96.7	6.2e-192	WP_062699165.1	pyruvate dehydrogenase (acetyl-transferring) E1 component subunit alpha [Chryseobacterium indologenes]
QD2021_GM002387	79.6	5.9e-237	WP_069798510.1	pyruvate dehydrogenase E2 component (dihydrolipoamide acetyltransferase) [Cloacibacterium normanense]
QD2021_GM002388	83.8	1.8e-68	WP_066437233.1	hypothetical protein [Chryseobacterium sp. CCH4-E10]
QD2021_GM002389	80.5	3e-213	WP_031502644.1	deoxyguanosinetriphosphate triphosphohydrolase [Chryseobacterium haifense]
QD2021_GM002390	86.7	2.9e-57	SDF20741.1	Acyl-CoA hydrolase [Chryseobacterium hungaricum]
QD2021_GM002391	83.2	5.6e-223	WP_065721327.1	tRNA nucleotidyltransferase [Chryseobacterium sp. CBo1]
QD2021_GM002392	49.7	3.1e-43	SDK61488.1	hypothetical protein [Flavobacterium noncentrifugens, SAMN04487935_3775]
QD2021_GM002393	57.1	2e-06	ESU25220.1	hypothetical protein [Flavobacterium limnosediminis JC2902, FLJC2902T_31600]
QD2021_GM002394	83.5	2.6e-83	WP_027374514.1	MULTISPECIES: threonylcarbamoyl-AMP synthase [Chryseobacterium]
QD2021_GM002395	87.9	8.4e-50	WP_004919606.1	protein involved in gliding motility GldC [Riemerella anatipestifer]
QD2021_GM002396	66.6	4.4e-126	WP_048511471.1	gliding motility protein GldB [Chryseobacterium sp. FH2]
QD2021_GM002397	84	1.9e-127	WP_056028749.1	NAD(+) synthetase [Chryseobacterium sp. Leaf404]
QD2021_GM002398	87.5	8.5e-246	WP_055863560.1	histidine ammonia-lyase [Chryseobacterium sp. Leaf180]
QD2021_GM002399	59.5	2.2e-46	WP_034674654.1	ribonuclease N [Chryseobacterium formosense]
QD2021_GM002400	82.8	5.4e-37	WP_069797797.1	ribonuclease inhibitor [Cloacibacterium normanense]
QD2021_GM002401	53.9	4e-30	WP_055041472.1	hypothetical protein [Chryseobacterium sp. FF12]
QD2021_GM002402	69	3.4e-76	WP_059137542.1	hypothetical protein [Chryseobacterium greenlandense|Chryseobacterium greenlandense,]
QD2021_GM002403	79.8	6.5e-219	WP_055043273.1	aminoacyl-histidine dipeptidase [Chryseobacterium sp. FF12]
QD2021_GM002405	79.9	0	WP_002664112.1	hypothetical protein [Bergeyella zoohelcum ATCC 43767, HMPREF9699_01707]
QD2021_GM002406	46.2	5.8e-31	SDI56494.1	hypothetical protein [Chryseobacterium jejuense, SAMN05421542_1317]
QD2021_GM002408	85.4	1e-304	SDM24265.1	Excinuclease ABC subunit C [Chryseobacterium taihuense]
QD2021_GM002409	74.4	5.9e-41	WP_041252716.1	T9SS C-terminal target domain-containing protein [Flavobacteriaceae bacterium 3519-10]
QD2021_GM002410	90.4	9.7e-149	WP_048499594.1	delta-aminolevulinic acid dehydratase [Chryseobacterium koreense]
QD2021_GM002411	80.6	4.9e-51	WP_002664105.1	hypothetical protein [Bergeyella zoohelcum]
QD2021_GM002412	73.6	0	WP_029298919.1	TonB-dependent receptor [Chryseobacterium hispalense]
QD2021_GM002413	64.5	1.9e-30	WP_039346190.1	hypothetical protein [Chryseobacterium solincola|Chryseobacterium solincola,]
QD2021_GM002414	82.4	2.3e-160	SEV95351.1	lipopolysaccharide export system ATP-binding protein [Chryseobacterium wanjuense]
QD2021_GM002415	84.1	2.9e-85	ODS87694.1	ATP: cob(I)alamin adenosyltransferase [Chryseobacterium sp. SCN 40-13]
QD2021_GM002416	60.6	2e-69	ODS87695.1	thiamine diphosphokinase [Chryseobacterium sp. SCN 40-13]
QD2021_GM002418	83.5	1.3e-188	WP_069215494.1	ABC transporter [Elizabethkingia meningoseptica]
QD2021_GM002419	52.8	1.5e-146	WP_002687783.1	hypothetical protein [Bergeyella zoohelcum]
QD2021_GM002420	57.3	4.1e-19	WP_024980199.1	hypothetical protein [Flavobacterium succinicans]
QD2021_GM002422	43.6	3.4e-171	WP_002662914.1	hypothetical protein [Bergeyella zoohelcum]
QD2021_GM002424	55.9	1e-60	WP_002662917.1	hypothetical protein [Bergeyella zoohelcum]
QD2021_GM002425	52.7	2e-79	WP_054511741.1	mechanosensitive ion channel protein MscS [Chryseobacterium sp. ERMR1:04]
QD2021_GM002427	93.8	3.5e-243	SEH78209.1	urocanate hydratase [Flavobacterium marinum]
QD2021_GM002430	69.6	4e-48	SEH39563.1	Protein of unknown function [Chryseobacterium culicis]
QD2021_GM002431	89	6.2e-180	EKB56552.1	ferredoxin-NADP reductase [Bergeyella zoohelcum ATCC 43767]
QD2021_GM002432	86.4	1.6e-48	WP_055043274.1	ferredoxin [Chryseobacterium sp. FF12]
QD2021_GM002433	72.4	1.9e-78	SDI21120.1	gliding motility-associated lipoprotein GldD [Chryseobacterium taeanense]
QD2021_GM002434	83.3	5.4e-142	SEG40388.1	Sugar or nucleoside kinase, ribokinase family [Chryseobacterium humi]
QD2021_GM002435	75.5	4.7e-122	WP_031502392.1	peptidylprolyl isomerase [Chryseobacterium haifense]
QD2021_GM002437	69.7	4.2e-66	WP_049753341.1	2-nitropropane dioxygenase [Flavobacteriaceae bacterium 3519-10]
QD2021_GM002438	77.6	9.6e-148	KEY20282.1	hypothetical protein [Chryseobacterium antarcticum,]
QD2021_GM002439	71.4	6.9e-118	WP_047481337.1	permease [Chryseobacterium sp. CF356]
QD2021_GM002440	61.9	3.3e-101	WP_069797598.1	glycosyl transferase 2 family protein [Cloacibacterium normanense]
QD2021_GM002444	63.2	8.6e-179	WP_039353367.1	polysaccharide biosynthesis protein [Chryseobacterium jeonii]
QD2021_GM002446	71.4	1.8e-169	EOR30964.1	prolipoprotein diacylglyceryl transferase [Elizabethkingia meningoseptica ATCC 13253 = NBRC 12535]
QD2021_GM002447	79.1	4.4e-104	WP_048500184.1	(alpha)-aspartyl dipeptidase [Chryseobacterium koreense CCUG 49689]
QD2021_GM002448	80.3	1.6e-49	OEL11271.1	acyl-CoA thioester hydrolase, YbgC/YbaW family protein [Cloacibacterium normanense]
QD2021_GM002449	60.7	3.4e-19	SDE71769.1	hypothetical protein [Riemerella columbipharyngis, SAMN05421544_1209]
QD2021_GM002459	40.7	1e-07	SDE71988.1	hypothetical protein [Riemerella columbipharyngis, SAMN05421544_12017]
QD2021_GM002462	56.7	6.8e-13	SEI84132.1	Nucleotidyl transferase AbiEii toxin, Type IV TA system [Dyadobacter sp. SG02]
QD2021_GM002464	61.5	7.6e-47	WP_028123511.1	hypothetical protein [Epilithonimonas tenax]
QD2021_GM002466	62.9	1.3e-26	WP_051880017.1	Transcriptional regulator, AbiEi antitoxin, Type IV TA system [Epilithonimonas lactis]
QD2021_GM002467	66.7	1.1e-66	SDE72047.1	chromosome partitioning protein [Riemerella columbipharyngis]
QD2021_GM002472	55.4	6.6e-130	CEN53556.1	conserved hypothetical protein [Capnocytophaga canimorsus]
QD2021_GM002475	57.3	1.8e-159	SEH29658.1	Fibronectin type III domain-containing protein [Chryseobacterium culicis]
QD2021_GM002479	58.5	4.6e-72	WP_029285875.1	hypothetical protein [Pedobacter sp. R20-19]
QD2021_GM002481	54.8	1.6e-157	SEH29658.1	Fibronectin type III domain-containing protein [Chryseobacterium culicis]
QD2021_GM002482	41.1	5.4e-34	EKY05676.1	hypothetical protein HMPREF9120_01742, partial [Neisseria sp. oral taxon 020 str. F0370]
QD2021_GM002483	91.8	3.9e-30	WP_053581629.1	hypothetical protein [Capnocytophaga sp.]
QD2021_GM002485	43.8	3.7e-210	WP_034692146.1	hypothetical protein [Chryseobacterium sp. CF365]
QD2021_GM002486	53.2	3.6e-16	SDE28907.1	hypothetical protein [Riemerella columbipharyngis, SAMN05421544_10671]
QD2021_GM002490	60.7	1.5e-22	WP_018028999.1	hypothetical protein [Porphyromonas somerae]
QD2021_GM002491	48.2	3.9e-49	CCY09094.1	uncharacterized protein BN460_00668 [Porphyromonas sp. CAG:1061]
QD2021_GM002493	57.8	4.4e-28	WP_042244345.1	hypothetical protein [Jejuia pallidilutea|Jejuia pallidilutea,]
QD2021_GM002494	61.1	3.8e-29	WP_041999157.1	conserved hypothetical protein [Capnocytophaga canimorsus]
QD2021_GM002495	58.8	5.6e-43	WP_002663697.1	hypothetical protein [Bergeyella zoohelcum ATCC 43767, HMPREF9699_01458]
QD2021_GM002498	67.6	6.9e-136	WP_045495656.1	hypothetical protein [Chryseobacterium sp. StRB126]
QD2021_GM002503	53.8	4.2e-51	SDE71482.1	Por secretion system C-terminal sorting domain-containing protein, partial [Riemerella columbipharyngis]
QD2021_GM002508	88	1.4e-16	CEN49073.1	conserved hypothetical protein [Capnocytophaga canimorsus]
QD2021_GM002511	45.1	8.2e-25	CEN46351.1	hypothetical protein [Capnocytophaga canimorsus, CCAN11_1050001]
QD2021_GM002518	57.1	2.3e-20	WP_009421111.1	hypothetical protein [Capnocytophaga sp.]
QD2021_GM002524	71.3	4.1e-146	WP_045495662.1	uncharacterized protein CHSO_2013 [Chryseobacterium sp. StRB126]
QD2021_GM002526	81.6	1.3e-63	WP_018675625.1	hypothetical protein [Riemerella columbina]
QD2021_GM002546	88	8.9e-106	WP_014053562.1	putative multidrug ABC transporter permease / ATPase (plasmid) [Riemerella anatipestifer]
QD2021_GM002548	80.7	1.2e-16	WP_034556729.1	transcriptional regulator [Capnocytophaga sp. oral taxon 332]
QD2021_GM002549	64.1	1.5e-15	WP_002679593.1	phosphatidylinositol kinase [Capnocytophaga sputigena]
QD2021_GM002550	71.1	2.4e-46	WP_069796777.1	serine/threonine-protein kinase HipA [Cloacibacterium normanense]
QD2021_GM002551	65.7	1.8e-47	WP_069796777.1	serine/threonine-protein kinase HipA [Cloacibacterium normanense]
QD2021_GM002552	75.8	2e-81	WP_042000180.1	conserved hypothetical protein [Capnocytophaga canimorsus]
QD2021_GM002554	50.8	4e-07	SEL16919.1	Resolvase, N terminal domain [Aquimarina amphilecti]
QD2021_GM002556	76.4	2.4e-39	BAP33193.1	filamentation induced by camp protein fic [Chryseobacterium sp. StRB126]
QD2021_GM002563	53.5	1.1e-10	WP_018279533.1	conserved hypothetical protein [Capnocytophaga cynodegmi]
QD2021_GM002565	44.4	8.3e-06	WP_009414420.1	hypothetical protein [Capnocytophaga sp.]
QD2021_GM002567	61.4	4.2e-08	WP_002677841.1	toxin-antitoxin system, toxin component, RelE family [Capnocytophaga sputigena ATCC 33612]
QD2021_GM002568	90.2	6.8e-50	WP_059279722.1	IS256 family transposase, partial [Flavobacterium psychrophilum]
QD2021_GM002571	67.6	2.7e-67	WP_008675031.1	hypothetical protein [Bacteroides sp.]
QD2021_GM002572	51.9	2.5e-17	WP_046145565.1	hypothetical protein [Parabacteroides goldsteinii|Parabacteroides goldsteinii,]
QD2021_GM002576	52	2e-104	WP_004748894.1	hypothetical protein IX91_25230 (plasmid) [Vibrio tubiashii]
QD2021_GM002577	93.2	9.3e-46	SDE71880.1	hypothetical protein [Riemerella columbipharyngis, SAMN05421544_12013]
QD2021_GM002578	73.1	4.5e-32	WP_010891139.1	RecName: Full=Endoribonuclease VapD 2; AltName: Full=Virulence-associated protein 2 [Riemerella anatipestifer]

## Sheet: COG
Table S2. Gene functions predicted by COG.
Gene_id	Identity	E_value	COG_gene_id	COG_num	Functional_description	Functional_class	Class_description
QD2021_GM000001	62	5.8e-48	YP_006724595	COG0394	Protein-tyrosine-phosphatase	T	Signal transduction mechanisms ;
QD2021_GM000002	78.4	1.7e-105	YP_006724594	COG0313	16S rRNA C1402 (ribose-2'-O) methylase RsmI	J	Translation, ribosomal structure and biogenesis ;
QD2021_GM000004	57.8	4.1e-153	YP_006724523	COG2027	D-alanyl-D-alanine carboxypeptidase	M	Cell wall/membrane/envelope biogenesis ;
QD2021_GM000005	61.6	2.4e-133	YP_006724522	COG4191	Signal transduction histidine kinase regulating C4-dicarboxylate transport system	T	Signal transduction mechanisms ;
QD2021_GM000006	60.3	1.1e-95	YP_006724505	COG0805	Sec-independent protein secretion pathway component TatC	U	Intracellular trafficking, secretion, and vesicular transport ;
QD2021_GM000007	73.6	1.7e-129	YP_006724506	COG2905	Signal-transduction protein containing cAMP-binding, CBS, and nucleotidyltransferase domains	T	Signal transduction mechanisms ;
QD2021_GM000008	81.6	0	YP_006724507	COG0514	Superfamily II DNA helicase RecQ	L	Replication, recombination and repair ;
QD2021_GM000009	85.2	2.8e-229	YP_006724032	COG1249	Pyruvate/2-oxoglutarate dehydrogenase complex, dihydrolipoamide dehydrogenase (E3) component or related enzyme	C	Energy production and conversion ;
QD2021_GM000010	43.5	1.3e-164	YP_004988994	COG4206	Outer membrane cobalamin receptor protein	H	Coenzyme transport and metabolism ;
QD2021_GM000013	73.5	6.5e-149	YP_006724109	COG1195	Recombinational DNA repair ATPase RecF	L	Replication, recombination and repair ;
QD2021_GM000014	62	7e-46	YP_005009851	COG1959	DNA-binding transcriptional regulator, IscR family	K	Transcription ;
QD2021_GM000015	72.6	3.1e-99	YP_006722689	COG2846	Iron-sulfur cluster repair protein YtfE, RIC family, contains ScdAN and hemerythrin domains	O	Posttranslational modification, protein turnover, chaperones ;
QD2021_GM000018	56.8	2.7e-225	YP_006724561	COG4389	Site-specific recombinase	L	Replication, recombination and repair ;
QD2021_GM000019	74.3	5.6e-92	YP_006724560	COG0744	Membrane carboxypeptidase (penicillin-binding protein)	M	Cell wall/membrane/envelope biogenesis ;
QD2021_GM000020	55.5	2.7e-107	YP_006724126	COG0614	ABC-type Fe3+-hydroxamate transport system, periplasmic component	P	Inorganic ion transport and metabolism ;
QD2021_GM000028	49.1	6.3e-06	YP_001917203	COG1396	Transcriptional regulator, contains XRE-family HTH domain	K	Transcription ;
QD2021_GM000030	48.9	1.6e-97	YP_001996476	COG2856	Zn-dependent peptidase ImmA, M78 family	E	Amino acid transport and metabolism ;
QD2021_GM000032	63.8	2e-120	YP_006724472	COG3081	Nucleoid-associated protein YejK (function unknown)	S	Function unknown ;
QD2021_GM000036	92.5	1.7e-158	YP_006723750	COG0039	Malate/lactate dehydrogenase	C	Energy production and conversion ;
QD2021_GM000037	81.1	0	YP_006724364	COG0210	Superfamily I DNA or RNA helicase	L	Replication, recombination and repair ;
QD2021_GM000038	61.4	1.2e-67	YP_004346048	COG0778	Nitroreductase	C	Energy production and conversion ;
QD2021_GM000039	75.5	0	YP_006724363	COG0749	DNA polymerase I - 3'-5' exonuclease and polymerase domains	L	Replication, recombination and repair ;
QD2021_GM000041	61	2.2e-204	YP_004578946	COG0366	Glycosidase	G	Carbohydrate transport and metabolism ;
QD2021_GM000042	70.7	1.5e-75	YP_006428254	COG3059	Uncharacterized membrane protein YkgB	S	Function unknown ;
QD2021_GM000044	60	0	YP_006724176	COG0612	Predicted Zn-dependent peptidase	R	General function prediction only ;
QD2021_GM000046	70.8	2.2e-116	YP_004579265	COG0330	Regulator of protease activity HflC, stomatin/prohibitin superfamily	O	Posttranslational modification, protein turnover, chaperones ;
QD2021_GM000047	72.7	2e-245	YP_006724600	COG0531	Amino acid transporter	E	Amino acid transport and metabolism ;
QD2021_GM000050	59.3	5.2e-63	YP_004343040	COG0586	Uncharacterized membrane protein DedA, SNARE-associated domain	S	Function unknown ;
QD2021_GM000051	68	1.7e-22	YP_006724313	COG2841	Uncharacterized conserved protein YdcH, DUF465 family	S	Function unknown ;
QD2021_GM000053	92.3	0	YP_006724314	COG1217	Predicted membrane GTPase involved in stress response	T	Signal transduction mechanisms ;
QD2021_GM000055	79.7	4.7e-162	YP_004739438	COG1073	Fermentation-respiration switch protein FrsA, has esterase activity, DUF1100 family	T	Signal transduction mechanisms ;
QD2021_GM000057	57	1.4e-61	YP_004239310	COG0702	Uncharacterized conserved protein YbjT, contains NAD(P)-binding and DUF2867 domains	R	General function prediction only ;
QD2021_GM000061	51.1	9.2e-54	YP_004252353	COG2220	L-ascorbate metabolism protein UlaG, beta-lactamase superfamily	G	Carbohydrate transport and metabolism ;
QD2021_GM000063	73.1	3.8e-191	YP_006724214	COG0124	Histidyl-tRNA synthetase	J	Translation, ribosomal structure and biogenesis ;
QD2021_GM000065	79.5	2.4e-161	YP_006724036	COG0031	Cysteine synthase	E	Amino acid transport and metabolism ;
QD2021_GM000067	69.1	0	YP_006724503	COG0697	Permease of the drug/metabolite transporter (DMT) superfamily	GER	Carbohydrate transport and metabolism ; Amino acid transport and metabolism ; General function prediction only ;
QD2021_GM000069	88.8	6.3e-133	YP_006724642	COG2877	3-deoxy-D-manno-octulosonic acid (KDO) 8-phosphate synthase	M	Cell wall/membrane/envelope biogenesis ;
QD2021_GM000071	50.9	5.3e-222	YP_004239148	COG4206	Outer membrane cobalamin receptor protein	H	Coenzyme transport and metabolism ;
QD2021_GM000072	70.9	0	YP_004739535	COG0013	Alanyl-tRNA synthetase	J	Translation, ribosomal structure and biogenesis ;
QD2021_GM000073	40.5	6.5e-221	YP_002344446	COG0732	Restriction endonuclease S subunit	V	Defense mechanisms ;
QD2021_GM000074	45.3	7.5e-36	YP_004345798	COG0732	Restriction endonuclease S subunit	V	Defense mechanisms ;
QD2021_GM000076	42.4	1.4e-64	YP_006406548	COG1209	dTDP-glucose pyrophosphorylase	M	Cell wall/membrane/envelope biogenesis ;
QD2021_GM000077	56.4	6.8e-151	YP_003126164	COG0673	Predicted dehydrogenase	R	General function prediction only ;
QD2021_GM000078	40.1	5.3e-22	YP_003124591	COG3832	Uncharacterized conserved protein YndB, AHSA1/START domain	S	Function unknown ;
QD2021_GM000079	70.9	2.1e-141	YP_006724423	COG3823	Glutamine cyclotransferase	O	Posttranslational modification, protein turnover, chaperones ;
QD2021_GM000081	83.3	3.6e-96	YP_006724421	COG1428	Deoxyadenosine/deoxycytidine kinase	F	Nucleotide transport and metabolism ;
QD2021_GM000082	41.2	2.5e-18	YP_007224792	COG1393	Arsenate reductase and related proteins, glutaredoxin family	P	Inorganic ion transport and metabolism ;
QD2021_GM000083	71.2	9.6e-84	YP_006724000	COG1392	Uncharacterized conserved protein YkaA, distantly related to PhoU, UPF0111/DUF47 family	S	Function unknown ;
QD2021_GM000085	72.9	4.1e-105	YP_006724001	COG0306	Phosphate/sulfate permease	P	Inorganic ion transport and metabolism ;
QD2021_GM000086	82.7	8.4e-156	YP_006724024	COG0142	Geranylgeranyl pyrophosphate synthase	H	Coenzyme transport and metabolism ;
QD2021_GM000087	41.1	1.3e-65	YP_007671518	COG2755	Lysophospholipase L1 or related esterase	E	Amino acid transport and metabolism ;
QD2021_GM000088	73.6	1.2e-104	YP_006724529	COG0084	Tat protein secretion system quality control protein TatD (DNase activity)	N	Cell motility ;
QD2021_GM000091	83	0	YP_006724123	COG0143	Methionyl-tRNA synthetase	J	Translation, ribosomal structure and biogenesis ;
QD2021_GM000095	69.4	5.3e-168	YP_006722794	COG3876	Uncharacterized conserved protein YbbC, DUF1343 family	S	Function unknown ;
QD2021_GM000096	71.1	7.2e-168	YP_006722793	COG4591	ABC-type transport system, involved in lipoprotein release, permease component	M	Cell wall/membrane/envelope biogenesis ;
QD2021_GM000097	77.8	7.9e-241	YP_006722818	COG1530	Ribonuclease G or E	J	Translation, ribosomal structure and biogenesis ;
QD2021_GM000098	88	3.4e-48	YP_006722819	COG0776	Bacterial nucleoid DNA-binding protein	L	Replication, recombination and repair ;
QD2021_GM000099	61	2.7e-123	YP_006722820	COG1194	Adenine-specific DNA glycosylase, acts on AG and A-oxoG pairs	L	Replication, recombination and repair ;
QD2021_GM000100	44.6	1.3e-204	YP_001193756	COG4771	Outer membrane receptor for ferrienterochelin and colicins	P	Inorganic ion transport and metabolism ;
QD2021_GM000103	47.6	6.6e-81	YP_004343325	COG0598	Mg2+ and Co2+ transporter CorA	P	Inorganic ion transport and metabolism ;
QD2021_GM000104	40.1	1.4e-142	YP_002510059	COG1082	Sugar phosphate isomerase/epimerase	G	Carbohydrate transport and metabolism ;
QD2021_GM000105	60.2	3.5e-70	YP_006724661	COG0494	8-oxo-dGTP pyrophosphatase MutT and related house-cleaning NTP pyrophosphohydrolases, NUDIX family	V	Defense mechanisms ;
QD2021_GM000106	87.1	2e-131	YP_006724662	COG0204	1-acyl-sn-glycerol-3-phosphate acyltransferase	I	Lipid transport and metabolism ;
QD2021_GM000108	81.2	2.2e-204	YP_006722831	COG0427	Acyl-CoA hydrolase	C	Energy production and conversion ;
QD2021_GM000110	75.5	4.8e-299	YP_006722771	COG0272	NAD-dependent DNA ligase	L	Replication, recombination and repair ;
QD2021_GM000111	71.4	0	YP_006724208	COG0342	Preprotein translocase subunit SecD	U	Intracellular trafficking, secretion, and vesicular transport ;
QD2021_GM000112	81.1	3.6e-221	YP_006724207	COG0635	Coproporphyrinogen III oxidase or related Fe-S oxidoreductase	H	Coenzyme transport and metabolism ;
QD2021_GM000113	50.3	0	YP_004317938	COG1333	Cytochrome c biogenesis protein ResB	CO	Energy production and conversion ; Posttranslational modification, protein turnover, chaperones ;
QD2021_GM000114	70.6	1.6e-181	YP_006722596	COG0438	Glycosyltransferase involved in cell wall bisynthesis	M	Cell wall/membrane/envelope biogenesis ;
QD2021_GM000115	47.2	4.3e-220	YP_004238687	COG4485	Uncharacterized membrane protein YfhO	S	Function unknown ;
QD2021_GM000118	87.2	4.3e-120	YP_006722592	COG0566	tRNA G18 (ribose-2'-O)-methylase SpoU	J	Translation, ribosomal structure and biogenesis ;
QD2021_GM000120	79.9	1.9e-153	YP_006722590	COG0714	MoxR-like ATPase	R	General function prediction only ;
QD2021_GM000121	69.3	6.6e-120	YP_006722589	COG1721	Uncharacterized conserved protein, DUF58 family, contains vWF domain	S	Function unknown ;
QD2021_GM000123	63.8	3e-116	YP_006722587	COG2304	Secreted protein containing bacterial Ig-like domain and vWFA domain	R	General function prediction only ;
QD2021_GM000124	56.1	5.2e-108	YP_006722586	COG2304	Secreted protein containing bacterial Ig-like domain and vWFA domain	R	General function prediction only ;
QD2021_GM000125	47.9	4.8e-55	YP_006722585	COG0457	Tetratricopeptide (TPR) repeat	R	General function prediction only ;
QD2021_GM000127	71.4	2e-75	YP_006722583	COG2095	Small neutral amino acid transporter SnatA, MarC family	E	Amino acid transport and metabolism ;
QD2021_GM000129	48.2	6.5e-79	YP_006722674	COG1169	Isochorismate synthase EntC	HQ	Coenzyme transport and metabolism ; Secondary metabolites biosynthesis, transport and catabolism ;
QD2021_GM000130	68.8	3e-49	YP_006722675	COG2050	Acyl-coenzyme A thioesterase PaaI, contains HGG motif	Q	Secondary metabolites biosynthesis, transport and catabolism ;
QD2021_GM000131	75.7	3.3e-83	YP_006722676	COG0204	1-acyl-sn-glycerol-3-phosphate acyltransferase	I	Lipid transport and metabolism ;
QD2021_GM000132	82.1	8.4e-98	YP_006724213	COG1335	Nicotinamidase-related amidase	HR	Coenzyme transport and metabolism ; General function prediction only ;
QD2021_GM000133	66	4.3e-67	YP_006724492	COG0664	cAMP-binding domain of CRP or a regulatory subunit of cAMP-dependent protein kinases	T	Signal transduction mechanisms ;
QD2021_GM000135	63.5	1.3e-130	YP_006722581	COG0337	3-dehydroquinate synthetase	E	Amino acid transport and metabolism ;
QD2021_GM000136	81.7	5.3e-189	YP_006722576	COG0506	Proline dehydrogenase	E	Amino acid transport and metabolism ;
QD2021_GM000137	66.2	0	YP_006724040	COG1198	Primosomal protein N' (replication factor Y) - superfamily II helicase	L	Replication, recombination and repair ;
QD2021_GM000138	55.8	6.3e-32	YP_006724619	COG0239	Fluoride ion exporter CrcB/FEX, affects chromosome condensation	DP	Cell cycle control, cell division, chromosome partitioning ; Inorganic ion transport and metabolism ;
QD2021_GM000139	86.5	1.1e-155	YP_006724620	COG0492	Thioredoxin reductase	O	Posttranslational modification, protein turnover, chaperones ;
QD2021_GM000141	67.5	2.3e-135	YP_006724424	COG1466	DNA polymerase III, delta subunit	L	Replication, recombination and repair ;
QD2021_GM000142	42.8	2e-24	YP_004317688	COG4096	Type I site-specific restriction endonuclease, part of a restriction-modification system	V	Defense mechanisms ;
QD2021_GM000143	56.5	8.7e-140	YP_006434749	COG1757	Na+/H+ antiporter NhaC	C	Energy production and conversion ;
QD2021_GM000144	52.5	2.4e-52	YP_006428021	COG0637	Beta-phosphoglucomutase or related phosphatase, HAD superfamily	GR	Carbohydrate transport and metabolism ; General function prediction only ;
QD2021_GM000145	65.6	2.2e-75	YP_006724578	COG1321	Mn-dependent transcriptional regulator, DtxR family	K	Transcription ;
QD2021_GM000146	41.3	2.2e-117	YP_006920984	COG1479	Uncharacterized conserved protein, contains ParB-like and HNH nuclease domains	S	Function unknown ;
QD2021_GM000148	84.6	3.9e-89	YP_006724183	COG0357	16S rRNA G527 N7-methylase RsmG (former glucose-inhibited division protein B)	J	Translation, ribosomal structure and biogenesis ;
QD2021_GM000149	40.8	9.5e-112	YP_006722965	COG4886	Leucine-rich repeat (LRR) protein	K	Transcription ;
QD2021_GM000150	63.1	5.4e-305	YP_004042953	COG1506	Dipeptidyl aminopeptidase/acylaminoacyl peptidase	E	Amino acid transport and metabolism ;
QD2021_GM000151	74.1	3.2e-226	YP_004430528	COG1012	Acyl-CoA reductase or other NAD-dependent aldehyde dehydrogenase	C	Energy production and conversion ;
QD2021_GM000152	63.1	1e-159	YP_004237495	COG0160	4-aminobutyrate aminotransferase or related aminotransferase	E	Amino acid transport and metabolism ;
QD2021_GM000156	61.4	4.6e-85	YP_004237525	COG0845	Multidrug efflux pump subunit AcrA (membrane-fusion protein)	MV	Cell wall/membrane/envelope biogenesis ; Defense mechanisms ;
QD2021_GM000157	67.1	0	YP_004740158	COG0841	Multidrug efflux pump subunit AcrB	V	Defense mechanisms ;
QD2021_GM000158	54.7	3.4e-142	YP_004740156	COG1538	Outer membrane protein TolC	M	Cell wall/membrane/envelope biogenesis ;
QD2021_GM000159	53.2	2.3e-103	YP_006724102	COG4978	Bacterial effector-binding domain	T	Signal transduction mechanisms ;
QD2021_GM000160	77.4	0	YP_006724103	COG0567	2-oxoglutarate dehydrogenase complex, dehydrogenase (E1) component, and related enzymes	C	Energy production and conversion ;
QD2021_GM000161	85.2	1.8e-192	YP_006724104	COG0508	Pyruvate/2-oxoglutarate dehydrogenase complex, dihydrolipoamide acyltransferase (E2) component	C	Energy production and conversion ;
QD2021_GM000162	64	2.7e-64	YP_006724636	COG1259	Bifunctional DNase/RNase	R	General function prediction only ;
QD2021_GM000163	82.6	5.2e-217	YP_004237935	COG2211	Na+/melibiose symporter or related transporter	G	Carbohydrate transport and metabolism ;
QD2021_GM000164	84.9	9.7e-191	YP_006723682	COG0183	Acetyl-CoA acetyltransferase	I	Lipid transport and metabolism ;
QD2021_GM000166	87.7	0	YP_006724244	COG0188	DNA gyrase/topoisomerase IV, subunit A	L	Replication, recombination and repair ;
QD2021_GM000167	49.5	6.2e-122	YP_006724245	COG0457	Tetratricopeptide (TPR) repeat	R	General function prediction only ;
QD2021_GM000171	60.2	0	YP_006724184	COG2887	RecB family exonuclease	L	Replication, recombination and repair ;
QD2021_GM000172	44.4	1.8e-31	YP_001819493	COG0457	Tetratricopeptide (TPR) repeat	R	General function prediction only ;
QD2021_GM000173	56.9	1.1e-43	YP_006724085	COG0350	O6-methylguanine-DNA--protein-cysteine methyltransferase	L	Replication, recombination and repair ;
QD2021_GM000174	74.4	3.3e-259	YP_006724117	COG1022	Long-chain acyl-CoA synthetase (AMP-forming)	I	Lipid transport and metabolism ;
QD2021_GM000175	91	4.1e-194	YP_006724118	COG1960	Acyl-CoA dehydrogenase related to the alkylation response protein AidB	I	Lipid transport and metabolism ;
QD2021_GM000177	90.9	2.2e-278	YP_006724116	COG4108	Peptide chain release factor RF-3	J	Translation, ribosomal structure and biogenesis ;
QD2021_GM000178	89.2	1.7e-195	YP_006724122	COG1960	Acyl-CoA dehydrogenase related to the alkylation response protein AidB	I	Lipid transport and metabolism ;
QD2021_GM000179	40.9	4.6e-11	YP_001197091	COG4696	Predicted phosphohydrolase, Cof family, HAD superfamily	R	General function prediction only ;
QD2021_GM000180	50.3	2.2e-47	YP_006724224	COG0526	Thiol-disulfide isomerase or thioredoxin	O	Posttranslational modification, protein turnover, chaperones ;
QD2021_GM000182	60.1	3e-111	YP_001321296	COG2008	Threonine aldolase	E	Amino acid transport and metabolism ;
QD2021_GM000183	70.2	5.3e-88	YP_006724579	COG0846	NAD-dependent protein deacetylase, SIR2 family	O	Posttranslational modification, protein turnover, chaperones ;
QD2021_GM000184	80.4	3.1e-209	YP_006724121	COG0513	Superfamily II DNA and RNA helicase	L	Replication, recombination and repair ;
QD2021_GM000186	81.2	4.2e-97	YP_006723991	COG0221	Inorganic pyrophosphatase	CP	Energy production and conversion ; Inorganic ion transport and metabolism ;
QD2021_GM000192	68.3	8.6e-52	YP_006427810	COG0561	Hydroxymethylpyrimidine pyrophosphatase and other HAD family phosphatases	HR	Coenzyme transport and metabolism ; General function prediction only ;
QD2021_GM000193	90	6.8e-143	YP_006724210	COG0024	Methionine aminopeptidase	J	Translation, ribosomal structure and biogenesis ;
QD2021_GM000194	89	5.4e-143	YP_006724360	COG1159	GTPase Era, involved in 16S rRNA processing	J	Translation, ribosomal structure and biogenesis ;
QD2021_GM000196	44.3	8.6e-194	YP_006427883	COG4206	Outer membrane cobalamin receptor protein	H	Coenzyme transport and metabolism ;
QD2021_GM000198	52.3	1.1e-85	YP_006724065	COG1120	ABC-type cobalamin/Fe3+-siderophores transport system, ATPase component	PH	Inorganic ion transport and metabolism ; Coenzyme transport and metabolism ;
QD2021_GM000199	67.5	3.5e-122	YP_006724066	COG0609	ABC-type Fe3+-siderophore transport system, permease component	P	Inorganic ion transport and metabolism ;
QD2021_GM000200	43.9	3.3e-40	YP_006724067	COG0526	Thiol-disulfide isomerase or thioredoxin	O	Posttranslational modification, protein turnover, chaperones ;
QD2021_GM000201	51.7	2.9e-68	YP_006724068	COG1018	Ferredoxin-NADP reductase	C	Energy production and conversion ;
QD2021_GM000203	66.5	5.3e-71	YP_006724069	COG2949	Uncharacterized periplasmic protein SanA, affects membrane permeability for vancomycin	M	Cell wall/membrane/envelope biogenesis ;
QD2021_GM000204	82.3	2.2e-93	YP_006724312	COG0572	Uridine kinase	F	Nucleotide transport and metabolism ;
QD2021_GM000205	48.6	1.2e-10	YP_006869237	COG2919	Cell division protein FtsB	D	Cell cycle control, cell division, chromosome partitioning ;
QD2021_GM000206	40.6	8.5e-46	YP_004239079	COG1884	Methylmalonyl-CoA mutase, N-terminal domain/subunit	I	Lipid transport and metabolism ;
QD2021_GM000207	57.7	7.2e-122	YP_006724016	COG0742	16S rRNA G966 N2-methylase RsmD	J	Translation, ribosomal structure and biogenesis ;
QD2021_GM000209	76.9	1.6e-43	YP_006724017	COG2885	Outer membrane protein OmpA and related peptidoglycan-associated (lipo)proteins	M	Cell wall/membrane/envelope biogenesis ;
QD2021_GM000210	73.3	7.9e-121	YP_006724263	COG1575	1,4-dihydroxy-2-naphthoate octaprenyltransferase	H	Coenzyme transport and metabolism ;
QD2021_GM000211	61.6	3.3e-58	YP_006724261	COG2220	L-ascorbate metabolism protein UlaG, beta-lactamase superfamily	G	Carbohydrate transport and metabolism ;
QD2021_GM000214	42.3	1.8e-17	YP_003587022	COG1848	Predicted nucleic acid-binding protein, contains PIN domain	R	General function prediction only ;
QD2021_GM000215	85.1	2e-157	YP_006723692	COG0463	Glycosyltransferase involved in cell wall bisynthesis	M	Cell wall/membrane/envelope biogenesis ;
QD2021_GM000218	79.9	5.4e-275	YP_006723694	COG1109	Phosphomannomutase	G	Carbohydrate transport and metabolism ;
QD2021_GM000220	76.3	5.7e-189	YP_004740559	COG0436	Aspartate/methionine/tyrosine aminotransferase	E	Amino acid transport and metabolism ;
QD2021_GM000221	75.6	8e-89	YP_006723697	COG1212	CMP-2-keto-3-deoxyoctulosonic acid synthetase	M	Cell wall/membrane/envelope biogenesis ;
QD2021_GM000222	67.3	7.1e-82	YP_006723698	COG2834	Outer membrane lipoprotein-sorting protein	M	Cell wall/membrane/envelope biogenesis ;
QD2021_GM000223	73.2	5e-76	YP_006723699	COG0386	Glutathione peroxidase, house-cleaning role in reducing lipid peroxides	VI	Defense mechanisms ; Lipid transport and metabolism ;
QD2021_GM000224	76.2	1.9e-248	YP_006724344	COG0405	Gamma-glutamyltranspeptidase	E	Amino acid transport and metabolism ;
QD2021_GM000225	74.7	2.9e-140	YP_006724193	COG0451	Nucleoside-diphosphate-sugar epimerase	M	Cell wall/membrane/envelope biogenesis ;
QD2021_GM000226	81.1	8.5e-293	YP_006724242	COG0187	DNA gyrase/topoisomerase IV, subunit B	L	Replication, recombination and repair ;
QD2021_GM000227	58.6	4.4e-95	YP_006724274	COG1597	Diacylglycerol kinase family enzyme	IR	Lipid transport and metabolism ; General function prediction only ;
QD2021_GM000229	48.7	1.4e-28	YP_006724004	COG3682	Predicted transcriptional regulator	K	Transcription ;
QD2021_GM000231	86.9	0	YP_006724331	COG0441	Threonyl-tRNA synthetase	J	Translation, ribosomal structure and biogenesis ;
QD2021_GM000232	93.4	1.1e-76	YP_006724330	COG0290	Translation initiation factor IF-3	J	Translation, ribosomal structure and biogenesis ;
QD2021_GM000233	58.9	2.5e-145	YP_006724039	COG2027	D-alanyl-D-alanine carboxypeptidase	M	Cell wall/membrane/envelope biogenesis ;
QD2021_GM000234	94.5	2.7e-212	YP_006724038	COG0156	7-keto-8-aminopelargonate synthetase or related enzyme	H	Coenzyme transport and metabolism ;
QD2021_GM000235	60.7	8.2e-140	YP_006722766	COG3746	Phosphate-selective porin	P	Inorganic ion transport and metabolism ;
QD2021_GM000236	47.3	5.5e-56	YP_003385984	COG0614	ABC-type Fe3+-hydroxamate transport system, periplasmic component	P	Inorganic ion transport and metabolism ;
QD2021_GM000237	82.7	9.1e-110	YP_006724638	COG2086	Electron transfer flavoprotein, alpha and beta subunits	C	Energy production and conversion ;
QD2021_GM000238	79	7.7e-138	YP_006724637	COG2025	Electron transfer flavoprotein, alpha subunit	C	Energy production and conversion ;
QD2021_GM000239	79.1	5.8e-208	YP_006723677	COG1012	Acyl-CoA reductase or other NAD-dependent aldehyde dehydrogenase	C	Energy production and conversion ;
QD2021_GM000242	56.9	4e-108	YP_860714	COG2234	Zn-dependent amino- or carboxypeptidase, M28 family	O	Posttranslational modification, protein turnover, chaperones ;
QD2021_GM000243	62.5	2.9e-253	YP_004320298	COG0296	1,4-alpha-glucan branching enzyme	G	Carbohydrate transport and metabolism ;
QD2021_GM000244	52.2	2.7e-139	YP_004320297	COG0297	Glycogen synthase	G	Carbohydrate transport and metabolism ;
QD2021_GM000245	61.8	2.9e-156	YP_004320296	COG0448	ADP-glucose pyrophosphorylase	G	Carbohydrate transport and metabolism ;
QD2021_GM000246	94.7	8.9e-64	YP_006722662	COG0105	Nucleoside diphosphate kinase	F	Nucleotide transport and metabolism ;
QD2021_GM000247	70.5	1.8e-178	YP_006724491	COG0486	tRNA U34 5-carboxymethylaminomethyl modifying GTPase MnmE/TrmE	J	Translation, ribosomal structure and biogenesis ;
QD2021_GM000259	40.3	2.7e-86	YP_006433372	COG1506	Dipeptidyl aminopeptidase/acylaminoacyl peptidase	E	Amino acid transport and metabolism ;
QD2021_GM000263	80.3	0	YP_006724650	COG0178	Excinuclease UvrABC ATPase subunit	L	Replication, recombination and repair ;
QD2021_GM000266	85.6	4.2e-103	YP_006723701	COG0036	Pentose-5-phosphate-3-epimerase	G	Carbohydrate transport and metabolism ;
QD2021_GM000267	84.9	2.7e-179	YP_006724397	COG1363	Putative aminopeptidase FrvX	EG	Amino acid transport and metabolism ; Carbohydrate transport and metabolism ;
QD2021_GM000269	62.9	1.8e-43	YP_006724005	COG1051	ADP-ribose pyrophosphatase YjhB, NUDIX family	F	Nucleotide transport and metabolism ;
QD2021_GM000270	64.1	8.8e-80	YP_006722660	COG4121	tRNA U34 5-methylaminomethyl-2-thiouridine-forming methyltransferase MnmC	J	Translation, ribosomal structure and biogenesis ;
QD2021_GM000271	77.3	2.1e-160	YP_006722661	COG0115	Branched-chain amino acid aminotransferase/4-amino-4-deoxychorismate lyase	EH	Amino acid transport and metabolism ; Coenzyme transport and metabolism ;
QD2021_GM000273	74	7.3e-147	YP_006724548	COG0652	Peptidyl-prolyl cis-trans isomerase (rotamase) - cyclophilin family	O	Posttranslational modification, protein turnover, chaperones ;
QD2021_GM000275	68.6	3e-180	YP_006724670	COG0534	Na+-driven multidrug efflux pump	V	Defense mechanisms ;
QD2021_GM000276	78.2	1.1e-173	YP_006724669	COG2204	DNA-binding transcriptional response regulator, NtrC family, contains REC, AAA-type ATPase, and a Fis-type DNA-binding domains	T	Signal transduction mechanisms ;
QD2021_GM000277	90.1	4.4e-148	YP_006724354	COG2820	Uridine phosphorylase	F	Nucleotide transport and metabolism ;
QD2021_GM000278	84.4	3.4e-45	YP_006724353	COG0023	Translation initiation factor 1 (eIF-1/SUI1)	J	Translation, ribosomal structure and biogenesis ;
QD2021_GM000279	79.2	1.5e-236	YP_006724393	COG0696	Phosphoglycerate mutase (BPG-independent, AlkP superfamily)	G	Carbohydrate transport and metabolism ;
QD2021_GM000281	69.5	1.5e-79	YP_006724668	COG0325	Uncharacterized pyridoxal phosphate-containing protein, affects Ilv metabolism, UPF0001 family	R	General function prediction only ;
QD2021_GM000282	76.3	1e-94	YP_006724605	COG0130	tRNA U55 pseudouridine synthase TruB, may also work on U342 of tmRNA	J	Translation, ribosomal structure and biogenesis ;
QD2021_GM000283	52.5	2e-72	YP_004740005	COG0451	Nucleoside-diphosphate-sugar epimerase	M	Cell wall/membrane/envelope biogenesis ;
QD2021_GM000285	90	0	YP_006724063	COG0458	Carbamoylphosphate synthase large subunit	EF	Amino acid transport and metabolism ; Nucleotide transport and metabolism ;
QD2021_GM000287	83.5	1.8e-178	YP_006724061	COG0505	Carbamoylphosphate synthase small subunit	EF	Amino acid transport and metabolism ; Nucleotide transport and metabolism ;
QD2021_GM000288	77	8.8e-128	YP_006724060	COG0540	Aspartate carbamoyltransferase, catalytic chain	F	Nucleotide transport and metabolism ;
QD2021_GM000289	46.4	1.8e-36	YP_822268	COG0652	Peptidyl-prolyl cis-trans isomerase (rotamase) - cyclophilin family	O	Posttranslational modification, protein turnover, chaperones ;
QD2021_GM000290	48.2	3.1e-35	YP_003120194	COG0177	Endonuclease III	L	Replication, recombination and repair ;
QD2021_GM000292	85.2	2e-151	YP_006724536	COG1234	Ribonuclease BN, tRNA processing enzyme	J	Translation, ribosomal structure and biogenesis ;
QD2021_GM000293	78	5.2e-81	YP_006724535	COG0127	Inosine/xanthosine triphosphate pyrophosphatase, all-alpha NTP-PPase family	F	Nucleotide transport and metabolism ;
QD2021_GM000294	41.8	8.5e-24	YP_004238866	COG1266	Membrane protease YdiL, CAAX protease family	O	Posttranslational modification, protein turnover, chaperones ;
QD2021_GM000295	42.9	1.4e-52	YP_004237963	COG1555	DNA uptake protein ComE and related DNA-binding proteins	L	Replication, recombination and repair ;
QD2021_GM000296	67	1.8e-83	YP_006723983	COG1346	Putative effector of murein hydrolase	M	Cell wall/membrane/envelope biogenesis ;
QD2021_GM000297	65.8	5.6e-38	YP_006723984	COG1380	Putative effector of murein hydrolase LrgA, UPF0299 family	R	General function prediction only ;
QD2021_GM000298	80.3	4.3e-109	YP_006724603	COG1187	16S rRNA U516 pseudouridylate synthase RsuA and related 23S rRNA U2605, pseudouridylate synthases	J	Translation, ribosomal structure and biogenesis ;
QD2021_GM000300	78.5	1.4e-34	YP_006722663	COG0355	FoF1-type ATP synthase, epsilon subunit	C	Energy production and conversion ;
QD2021_GM000301	91.2	1.4e-258	YP_006722664	COG0055	FoF1-type ATP synthase, beta subunit	C	Energy production and conversion ;
QD2021_GM000303	65.7	4.1e-106	YP_006722665	COG0196	FAD synthase	H	Coenzyme transport and metabolism ;
QD2021_GM000304	70.5	0	YP_006724426	COG1674	DNA segregation ATPase FtsK/SpoIIIE and related proteins	D	Cell cycle control, cell division, chromosome partitioning ;
QD2021_GM000306	60.8	4e-170	YP_006724429	COG0795	Lipopolysaccharide export LptBFGC system, permease protein LptF	MN	Cell wall/membrane/envelope biogenesis ; Cell motility ;
QD2021_GM000307	79.4	0	YP_006723752	COG1185	Polyribonucleotide nucleotidyltransferase (polynucleotide phosphorylase)	J	Translation, ribosomal structure and biogenesis ;
QD2021_GM000308	67	0	YP_004740210	COG1061	Superfamily II DNA or RNA helicase	KL	Transcription ; Replication, recombination and repair ;
QD2021_GM000315	57.7	2.8e-112	YP_004175793	COG0286	Type I restriction-modification system, DNA methylase subunit	V	Defense mechanisms ;
QD2021_GM000316	54.1	3.9e-53	YP_004740206	COG1002	Type II restriction/modification system, DNA methylase subunit YeeA	V	Defense mechanisms ;
QD2021_GM000318	80.4	2.4e-49	YP_006724219	COG0789	DNA-binding transcriptional regulator, MerR family	K	Transcription ;
QD2021_GM000319	52	1.3e-113	YP_004741143	COG2223	Nitrate/nitrite transporter NarK	P	Inorganic ion transport and metabolism ;
QD2021_GM000320	77.5	3.1e-134	YP_006724375	COG1187	16S rRNA U516 pseudouridylate synthase RsuA and related 23S rRNA U2605, pseudouridylate synthases	J	Translation, ribosomal structure and biogenesis ;
QD2021_GM000322	65.6	1e-78	YP_006724525	COG2885	Outer membrane protein OmpA and related peptidoglycan-associated (lipo)proteins	M	Cell wall/membrane/envelope biogenesis ;
QD2021_GM000324	75.5	9.8e-248	YP_006724437	COG1404	Serine protease, subtilisin family	O	Posttranslational modification, protein turnover, chaperones ;
QD2021_GM000326	65.9	6.8e-214	YP_006724435	COG0681	Signal peptidase I	U	Intracellular trafficking, secretion, and vesicular transport ;
QD2021_GM000327	78.4	1.8e-99	YP_006724434	COG0289	Dihydrodipicolinate reductase	E	Amino acid transport and metabolism ;
QD2021_GM000329	74.5	1.8e-120	YP_006724432	COG1475	Chromosome segregation protein Spo0J, contains ParB-like nuclease domain	D	Cell cycle control, cell division, chromosome partitioning ;
QD2021_GM000330	84.8	1.7e-120	YP_006724431	COG1192	Cellulose biosynthesis protein BcsQ	N	Cell motility ;
QD2021_GM000332	85.3	7.8e-218	YP_006724317	COG0104	Adenylosuccinate synthase	F	Nucleotide transport and metabolism ;
QD2021_GM000334	85.9	7.3e-91	YP_006724532	COG0634	Hypoxanthine-guanine phosphoribosyltransferase	F	Nucleotide transport and metabolism ;
QD2021_GM000335	86.9	1.2e-90	YP_006724531	COG0563	Adenylate kinase or related kinase	F	Nucleotide transport and metabolism ;
QD2021_GM000338	90.5	3.7e-175	YP_006724530	COG0536	GTPase involved in cell partioning and DNA repair	DL	Cell cycle control, cell division, chromosome partitioning ; Replication, recombination and repair ;
QD2021_GM000339	70.7	1.5e-62	YP_006724627	COG1576	23S rRNA pseudoU1915 N3-methylase RlmH	J	Translation, ribosomal structure and biogenesis ;
QD2021_GM000340	60.9	2.4e-107	YP_006724628	COG1295	Uncharacterized membrane protein, BrkB/YihY/UPF0761 family (not an RNase)	S	Function unknown ;
QD2021_GM000341	51.7	5e-228	YP_006724003	COG1289	Uncharacterized membrane protein YccC	S	Function unknown ;
QD2021_GM000342	46.6	1.1e-44	YP_006724002	COG2091	Phosphopantetheinyl transferase	H	Coenzyme transport and metabolism ;
QD2021_GM000343	92.9	1.1e-238	YP_004238046	COG0499	S-adenosylhomocysteine hydrolase	H	Coenzyme transport and metabolism ;
QD2021_GM000344	78.6	2.3e-139	YP_006724310	COG1162	Putative ribosome biogenesis GTPase RsgA	J	Translation, ribosomal structure and biogenesis ;
QD2021_GM000345	80.5	4.6e-171	YP_006723994	COG2876	3-deoxy-D-arabino-heptulosonate 7-phosphate (DAHP) synthase	E	Amino acid transport and metabolism ;
QD2021_GM000348	86.4	1.4e-175	YP_006723992	COG2812	DNA polymerase III, gamma/tau subunits	L	Replication, recombination and repair ;
QD2021_GM000350	81.4	8.2e-190	YP_006724235	COG1960	Acyl-CoA dehydrogenase related to the alkylation response protein AidB	I	Lipid transport and metabolism ;
QD2021_GM000351	77.2	1.5e-77	YP_006724607	COG0233	Ribosome recycling factor	J	Translation, ribosomal structure and biogenesis ;
QD2021_GM000352	88.1	1.2e-115	YP_006724606	COG0528	Uridylate kinase	F	Nucleotide transport and metabolism ;
QD2021_GM000354	66.8	2e-76	YP_006723981	COG0283	Cytidylate kinase	F	Nucleotide transport and metabolism ;
QD2021_GM000355	43	2.2e-14	YP_001193691	COG1544	Ribosome-associated translation inhibitor RaiA	J	Translation, ribosomal structure and biogenesis ;
QD2021_GM000356	81	1.1e-225	YP_006722679	COG1760	L-serine deaminase	E	Amino acid transport and metabolism ;
QD2021_GM000358	62.6	1.1e-59	YP_006724485	COG2353	Polyisoprenoid-binding periplasmic protein YceI	R	General function prediction only ;
QD2021_GM000359	46	4.6e-91	YP_006722825	COG0837	Glucokinase	G	Carbohydrate transport and metabolism ;
QD2021_GM000361	72.9	3.1e-235	YP_006724357	COG2759	Formyltetrahydrofolate synthetase	F	Nucleotide transport and metabolism ;
QD2021_GM000363	95.7	7.4e-153	YP_006724264	COG0447	1,4-Dihydroxy-2-naphthoyl-CoA synthase	H	Coenzyme transport and metabolism ;
QD2021_GM000365	91	6.1e-40	YP_006723753	COG0184	Ribosomal protein S15P/S13E	J	Translation, ribosomal structure and biogenesis ;
QD2021_GM000367	87.8	4.4e-249	YP_006724323	COG0034	Glutamine phosphoribosylpyrophosphate amidotransferase	F	Nucleotide transport and metabolism ;
QD2021_GM000368	84	7.6e-113	YP_006724324	COG0152	Phosphoribosylaminoimidazole-succinocarboxamide synthase	F	Nucleotide transport and metabolism ;
QD2021_GM000369	91.3	3.4e-125	YP_006724410	COG0519	GMP synthase, PP-ATPase domain/subunit	F	Nucleotide transport and metabolism ;
QD2021_GM000370	79.4	3.7e-117	YP_006724410	COG0519	GMP synthase, PP-ATPase domain/subunit	F	Nucleotide transport and metabolism ;
QD2021_GM000372	72.5	9.3e-99	YP_006724411	COG0151	Phosphoribosylamine-glycine ligase	F	Nucleotide transport and metabolism ;
QD2021_GM000373	93	3.2e-182	YP_006724288	COG0138	AICAR transformylase/IMP cyclohydrolase PurH	F	Nucleotide transport and metabolism ;
QD2021_GM000375	63.2	9.8e-64	YP_006724379	COG0299	Folate-dependent phosphoribosylglycinamide formyltransferase PurN	F	Nucleotide transport and metabolism ;
QD2021_GM000376	82.6	8.2e-159	YP_006724380	COG0150	Phosphoribosylaminoimidazole (AIR) synthetase	F	Nucleotide transport and metabolism ;
QD2021_GM000377	70	4.6e-105	YP_004315469	COG2354	Uncharacterized membrane protein MutK, may be involved in DNA repair	S	Function unknown ;
QD2021_GM000379	84.6	0	YP_006724253	COG0365	Acyl-coenzyme A synthetase/AMP-(fatty) acid ligase	I	Lipid transport and metabolism ;
QD2021_GM000382	77.7	0	YP_006724346	COG0317	(p)ppGpp synthase/hydrolase, HD superfamily	TK	Signal transduction mechanisms ; Transcription ;
QD2021_GM000383	63.5	1.3e-128	YP_003093282	COG3004	Na+/H+ antiporter NhaA	CP	Energy production and conversion ; Inorganic ion transport and metabolism ;
QD2021_GM000385	86.1	0	YP_006724287	COG0178	Excinuclease UvrABC ATPase subunit	L	Replication, recombination and repair ;
QD2021_GM000386	88.1	5e-175	YP_006724181	COG1087	UDP-glucose 4-epimerase	M	Cell wall/membrane/envelope biogenesis ;
QD2021_GM000387	84.1	1e-181	YP_006724180	COG0399	dTDP-4-amino-4,6-dideoxygalactose transaminase	M	Cell wall/membrane/envelope biogenesis ;
QD2021_GM000388	63.1	6.7e-156	YP_004739402	COG1114	Branched-chain amino acid permeases	E	Amino acid transport and metabolism ;
QD2021_GM000389	75.5	2.3e-168	YP_006724119	COG1979	Alcohol dehydrogenase YqhD, Fe-dependent ADH family	C	Energy production and conversion ;
QD2021_GM000390	69.3	3.3e-29	YP_006724101	COG2127	ATP-dependent Clp protease adapter protein ClpS	O	Posttranslational modification, protein turnover, chaperones ;
QD2021_GM000391	81.1	1.2e-200	YP_006724100	COG1253	Hemolysin or related protein, contains CBS domains	R	General function prediction only ;
QD2021_GM000394	88	5.3e-152	YP_006724285	COG0539	Ribosomal protein S1	J	Translation, ribosomal structure and biogenesis ;
QD2021_GM000395	90	2.3e-141	YP_006724285	COG0539	Ribosomal protein S1	J	Translation, ribosomal structure and biogenesis ;
QD2021_GM000397	85.1	8.2e-45	YP_006724501	COG0526	Thiol-disulfide isomerase or thioredoxin	O	Posttranslational modification, protein turnover, chaperones ;
QD2021_GM000398	91.9	6.3e-112	YP_006724500	COG0450	Alkyl hydroperoxide reductase subunit AhpC (peroxiredoxin)	V	Defense mechanisms ;
QD2021_GM000399	68.7	2.4e-160	YP_006724499	COG0436	Aspartate/methionine/tyrosine aminotransferase	E	Amino acid transport and metabolism ;
QD2021_GM000400	68.1	1.2e-89	YP_006722613	COG3201	Nicotinamide riboside transporter PnuC	H	Coenzyme transport and metabolism ;
QD2021_GM000401	70.2	4.5e-104	YP_006724082	COG0253	Diaminopimelate epimerase	E	Amino acid transport and metabolism ;
QD2021_GM000402	64.2	1e-96	YP_006724083	COG1559	Cell division protein YceG, involved in septum cleavage	D	Cell cycle control, cell division, chromosome partitioning ;
QD2021_GM000408	70.1	1.5e-20	YP_003997897	COG3877	Uncharacterized protein	S	Function unknown ;
QD2021_GM000410	45	3.4e-78	YP_004345448	COG1680	CubicO group peptidase, beta-lactamase class C family	V	Defense mechanisms ;
QD2021_GM000411	68.3	2.2e-83	YP_006724639	COG4221	NADP-dependent 3-hydroxy acid dehydrogenase YdfG	C	Energy production and conversion ;
QD2021_GM000412	81.3	5.8e-219	YP_006724018	COG0624	Acetylornithine deacetylase/Succinyl-diaminopimelate desuccinylase or related deacylase	E	Amino acid transport and metabolism ;
QD2021_GM000413	80.8	0	YP_006724372	COG2838	Monomeric isocitrate dehydrogenase	C	Energy production and conversion ;
QD2021_GM000416	77.8	4.5e-121	YP_006724099	COG0224	FoF1-type ATP synthase, gamma subunit	C	Energy production and conversion ;
QD2021_GM000417	94.1	5.1e-280	YP_006724098	COG0056	FoF1-type ATP synthase, alpha subunit	C	Energy production and conversion ;
QD2021_GM000418	60.9	1.2e-55	YP_006724097	COG0712	FoF1-type ATP synthase, delta subunit	C	Energy production and conversion ;
QD2021_GM000419	76.8	3.1e-66	YP_006724096	COG0711	FoF1-type ATP synthase, membrane subunit b or b'	C	Energy production and conversion ;
QD2021_GM000420	65.6	9.9e-14	YP_002016894	COG0636	FoF1-type ATP synthase, membrane subunit c/Archaeal/vacuolar-type H+-ATPase, subunit K	C	Energy production and conversion ;
QD2021_GM000421	74	2.1e-144	YP_006724094	COG0356	FoF1-type ATP synthase, membrane subunit a	C	Energy production and conversion ;
QD2021_GM000424	91	4.9e-234	YP_006724295	COG0541	Signal recognition particle GTPase	U	Intracellular trafficking, secretion, and vesicular transport ;
QD2021_GM000425	69.8	9.5e-54	YP_006724547	COG1846	DNA-binding transcriptional regulator, MarR family	K	Transcription ;
QD2021_GM000426	85	0	YP_006724546	COG1250	3-hydroxyacyl-CoA dehydrogenase	I	Lipid transport and metabolism ;
QD2021_GM000428	90.1	9.4e-202	YP_006724544	COG0183	Acetyl-CoA acetyltransferase	I	Lipid transport and metabolism ;
QD2021_GM000430	82.4	1.4e-286	YP_006724543	COG1960	Acyl-CoA dehydrogenase related to the alkylation response protein AidB	I	Lipid transport and metabolism ;
QD2021_GM000432	63.1	1.6e-174	YP_004315457	COG1115	Na+/alanine symporter	E	Amino acid transport and metabolism ;
QD2021_GM000433	87.5	1.1e-219	YP_006724009	COG0156	7-keto-8-aminopelargonate synthetase or related enzyme	H	Coenzyme transport and metabolism ;
QD2021_GM000434	66.9	6.1e-139	YP_006724412	COG0438	Glycosyltransferase involved in cell wall bisynthesis	M	Cell wall/membrane/envelope biogenesis ;
QD2021_GM000436	91.9	2.3e-142	YP_006724416	COG2171	Tetrahydrodipicolinate N-succinyltransferase	E	Amino acid transport and metabolism ;
QD2021_GM000437	61.2	2.5e-43	YP_006724417	COG0791	Cell wall-associated hydrolase, NlpC family	M	Cell wall/membrane/envelope biogenesis ;
QD2021_GM000440	40.6	5.3e-147	YP_004579155	COG4771	Outer membrane receptor for ferrienterochelin and colicins	P	Inorganic ion transport and metabolism ;
QD2021_GM000443	44.2	3.1e-88	YP_004164888	COG0845	Multidrug efflux pump subunit AcrA (membrane-fusion protein)	MV	Cell wall/membrane/envelope biogenesis ; Defense mechanisms ;
QD2021_GM000445	47.8	1.3e-114	YP_004736828	COG0577	ABC-type antimicrobial peptide transport system, permease component	V	Defense mechanisms ;
QD2021_GM000446	48.2	6.5e-105	YP_004164886	COG0577	ABC-type antimicrobial peptide transport system, permease component	V	Defense mechanisms ;
QD2021_GM000447	69	9.9e-90	YP_004736826	COG1136	ABC-type lipoprotein export system, ATPase component	M	Cell wall/membrane/envelope biogenesis ;
QD2021_GM000448	88.6	3.8e-49	YP_006724029	COG3118	Negative regulator of GroEL, contains thioredoxin-like and TPR-like domains	O	Posttranslational modification, protein turnover, chaperones ;
QD2021_GM000449	69.7	4.6e-153	YP_006724028	COG1104	Cysteine sulfinate desulfinase/cysteine desulfurase or related enzyme	E	Amino acid transport and metabolism ;
QD2021_GM000450	66.7	1.7e-71	YP_006724026	COG0560	Phosphoserine phosphatase	E	Amino acid transport and metabolism ;
QD2021_GM000451	78	2.7e-106	YP_006724025	COG0300	Short-chain dehydrogenase	R	General function prediction only ;
QD2021_GM000452	79.1	4.2e-203	YP_006724527	COG0277	FAD/FMN-containing dehydrogenase	C	Energy production and conversion ;
QD2021_GM000453	70	9.3e-117	YP_006724526	COG0382	4-hydroxybenzoate polyprenyltransferase	H	Coenzyme transport and metabolism ;
QD2021_GM000455	64.3	9.2e-166	YP_003575914	COG2211	Na+/melibiose symporter or related transporter	G	Carbohydrate transport and metabolism ;
QD2021_GM000456	45.9	7.5e-75	YP_006433518	COG0385	Predicted Na+-dependent transporter	R	General function prediction only ;
QD2021_GM000457	63.7	2.3e-133	YP_006724229	COG2866	Murein tripeptide amidase MpaA	M	Cell wall/membrane/envelope biogenesis ;
QD2021_GM000458	75.2	6.9e-146	YP_006724228	COG0861	Membrane protein TerC, possibly involved in tellurium resistance	P	Inorganic ion transport and metabolism ;
QD2021_GM000459	50	1e-17	YP_004580674	COG3093	Plasmid maintenance system antidote protein VapI, contains XRE-type HTH domain	V	Defense mechanisms ;
QD2021_GM000460	85	0	YP_006724179	COG1071	TPP-dependent pyruvate or acetoin dehydrogenase subunit alpha	C	Energy production and conversion ;
QD2021_GM000461	91	4e-166	YP_006724007	COG0142	Geranylgeranyl pyrophosphate synthase	H	Coenzyme transport and metabolism ;
QD2021_GM000463	84.5	7e-169	YP_006724053	COG0820	Adenine C2-methylase RlmN of 23S rRNA A2503 and tRNA A37	J	Translation, ribosomal structure and biogenesis ;
QD2021_GM000464	91.4	1.1e-185	YP_006724052	COG0809	S-adenosylmethionine:tRNA-ribosyltransferase-isomerase (queuine synthetase)	J	Translation, ribosomal structure and biogenesis ;
QD2021_GM000465	69.8	4.1e-290	YP_006724112	COG1506	Dipeptidyl aminopeptidase/acylaminoacyl peptidase	E	Amino acid transport and metabolism ;
QD2021_GM000466	60.4	1.1e-30	YP_006724554	COG1950	Uncharacterized membrane protein YvlD, DUF360 family	S	Function unknown ;
QD2021_GM000467	55.1	9e-29	YP_006724246	COG4980	Gas vesicle protein	R	General function prediction only ;
QD2021_GM000470	65.3	3.6e-87	YP_006723996	COG0566	tRNA G18 (ribose-2'-O)-methylase SpoU	J	Translation, ribosomal structure and biogenesis ;
QD2021_GM000471	59.5	1.8e-306	YP_006723995	COG4775	Outer membrane protein assembly factor BamA	M	Cell wall/membrane/envelope biogenesis ;
QD2021_GM000472	70	0	YP_004319444	COG2608	Copper chaperone CopZ	P	Inorganic ion transport and metabolism ;
QD2021_GM000473	52.1	1.6e-14	YP_004319953	COG2608	Copper chaperone CopZ	P	Inorganic ion transport and metabolism ;
QD2021_GM000475	75.8	7.2e-201	YP_001195483	COG1113	L-asparagine transporter and related permeases	E	Amino acid transport and metabolism ;
QD2021_GM000476	93.8	3.4e-26	YP_006724329	COG0291	Ribosomal protein L35	J	Translation, ribosomal structure and biogenesis ;
QD2021_GM000477	84.2	1.3e-50	YP_006427720	COG0292	Ribosomal protein L20	J	Translation, ribosomal structure and biogenesis ;
QD2021_GM000478	58.2	1.1e-54	YP_006724090	COG0671	Membrane-associated phospholipid phosphatase	I	Lipid transport and metabolism ;
QD2021_GM000479	41.2	1.8e-10	YP_006426372	COG1826	Sec-independent protein translocase protein TatA	U	Intracellular trafficking, secretion, and vesicular transport ;
QD2021_GM000480	76.3	2.7e-183	YP_006724092	COG2814	Predicted arabinose efflux permease, MFS family	G	Carbohydrate transport and metabolism ;
QD2021_GM000481	59.9	1.5e-103	YP_006724071	COG0382	4-hydroxybenzoate polyprenyltransferase	H	Coenzyme transport and metabolism ;
QD2021_GM000482	79.9	2.3e-147	YP_006724070	COG1577	Mevalonate kinase	I	Lipid transport and metabolism ;
QD2021_GM000483	78.7	4.9e-224	YP_006723683	COG2270	MFS-type transporter involved in bile tolerance, Atg22 family	R	General function prediction only ;
QD2021_GM000484	82.9	6.8e-31	YP_004164686	COG2314	Uncharacterized membrane protein YozV, TM2 domain	S	Function unknown ;
QD2021_GM000486	46.7	6.7e-37	YP_001194809	COG1012	Acyl-CoA reductase or other NAD-dependent aldehyde dehydrogenase	C	Energy production and conversion ;
QD2021_GM000487	85.3	1.1e-57	YP_006724405	COG1145	Ferredoxin	C	Energy production and conversion ;
QD2021_GM000488	82	5.2e-167	YP_006724406	COG1932	Phosphoserine aminotransferase	HE	Coenzyme transport and metabolism ; Amino acid transport and metabolism ;
QD2021_GM000489	71.8	8.6e-129	YP_006724407	COG0111	Phosphoglycerate dehydrogenase or related dehydrogenase	HR	Coenzyme transport and metabolism ; General function prediction only ;
QD2021_GM000490	64.4	5.5e-160	YP_006724408	COG4198	Uncharacterized conserved protein, DUF1015 family	S	Function unknown ;
QD2021_GM000491	98.3	1.7e-155	YP_006723700	COG0568	DNA-directed RNA polymerase, sigma subunit (sigma70/sigma32)	K	Transcription ;
QD2021_GM000493	72.5	8.8e-60	YP_006722640	COG1956	GAF domain-containing protein, putative methionine-R-sulfoxide reductase	VT	Defense mechanisms ; Signal transduction mechanisms ;
QD2021_GM000494	48.5	3.3e-124	YP_003999219	COG1057	Nicotinic acid mononucleotide adenylyltransferase	H	Coenzyme transport and metabolism ;
QD2021_GM000495	63.5	3.8e-87	YP_006722642	COG1235	Phosphoribosyl 1,2-cyclic phosphodiesterase	P	Inorganic ion transport and metabolism ;
QD2021_GM000497	84.5	2.3e-150	YP_006724361	COG1702	Phosphate starvation-inducible protein PhoH, predicted ATPase	T	Signal transduction mechanisms ;
QD2021_GM000500	59.1	1e-98	YP_006724512	COG1912	S-adenosylmethionine hydrolase (SAM-hydroxide adenosyltransferase)	H	Coenzyme transport and metabolism ;
QD2021_GM000501	73.8	1.4e-67	YP_006724511	COG1981	Uncharacterized membrane protein	S	Function unknown ;
QD2021_GM000502	67.1	8.1e-95	YP_006724510	COG1277	ABC-type transport system involved in multi-copper enzyme maturation, permease component	O	Posttranslational modification, protein turnover, chaperones ;
QD2021_GM000503	65.9	6.4e-220	YP_006724509	COG3225	ABC-type uncharacterized transport system involved in gliding motility, auxiliary component	N	Cell motility ;
QD2021_GM000504	76.4	0	YP_006723754	COG0847	DNA polymerase III, epsilon subunit or related 3'-5' exonuclease	L	Replication, recombination and repair ;
QD2021_GM000505	50.7	6.6e-175	YP_006724391	COG4206	Outer membrane cobalamin receptor protein	H	Coenzyme transport and metabolism ;
QD2021_GM000506	63.1	0	YP_006724392	COG4105	Outer membrane protein assembly factor BamD, BamD/ComL family	M	Cell wall/membrane/envelope biogenesis ;
QD2021_GM000508	40.2	2.8e-43	YP_006868104	COG0305	Replicative DNA helicase	L	Replication, recombination and repair ;
QD2021_GM000511	46.2	5e-76	YP_004448440	COG3344	Retron-type reverse transcriptase	X	Mobilome: prophages, transposons;
QD2021_GM000512	53.2	1.1e-99	YP_006722615	COG2378	Predicted DNA-binding transcriptional regulator YafY, contains an HTH and WYL domains	K	Transcription ;
QD2021_GM000513	76.9	3.6e-191	YP_006724664	COG2256	Replication-associated recombination protein RarA (DNA-dependent ATPase)	L	Replication, recombination and repair ;
QD2021_GM000514	59.8	2.4e-130	YP_006724521	COG0470	DNA polymerase III, delta prime subunit	L	Replication, recombination and repair ;
QD2021_GM000516	64.6	4.9e-56	YP_006724222	COG0295	Cytidine deaminase	F	Nucleotide transport and metabolism ;
QD2021_GM000518	84	2e-210	YP_006722652	COG0001	Glutamate-1-semialdehyde aminotransferase	H	Coenzyme transport and metabolism ;
QD2021_GM000519	68.7	5.4e-140	YP_006722653	COG1705	Flagellum-specific peptidoglycan hydrolase FlgJ	MN	Cell wall/membrane/envelope biogenesis ; Cell motility ;
QD2021_GM000520	61.1	7.2e-101	YP_006722654	COG2515	1-aminocyclopropane-1-carboxylate deaminase/D-cysteine desulfhydrase, PLP-dependent ACC family	E	Amino acid transport and metabolism ;
QD2021_GM000521	75.6	5e-64	YP_006724634	COG1595	DNA-directed RNA polymerase specialized sigma subunit, sigma24 family	K	Transcription ;
QD2021_GM000523	79.6	4.8e-219	YP_006722833	COG1508	DNA-directed RNA polymerase specialized sigma subunit, sigma54 homolog	K	Transcription ;
QD2021_GM000527	87.6	3.5e-251	YP_006722832	COG0017	Aspartyl/asparaginyl-tRNA synthetase	J	Translation, ribosomal structure and biogenesis ;
QD2021_GM000535	48.8	1.2e-14	YP_004741607	COG2826	Transposase and inactivated derivatives, IS30 family	X	Mobilome: prophages, transposons;
QD2021_GM000537	72.3	8.6e-202	YP_006723928	COG1785	Alkaline phosphatase	PR	Inorganic ion transport and metabolism ; General function prediction only ;
QD2021_GM000538	80.7	2.7e-213	YP_004239009	COG0612	Predicted Zn-dependent peptidase	R	General function prediction only ;
QD2021_GM000540	67.5	3.6e-226	YP_004239010	COG0612	Predicted Zn-dependent peptidase	R	General function prediction only ;
QD2021_GM000541	67.3	3e-283	YP_006723926	COG3590	Predicted metalloendopeptidase	O	Posttranslational modification, protein turnover, chaperones ;
QD2021_GM000542	77.4	1e-191	YP_006724583	COG2239	Mg/Co/Ni transporter MgtE (contains CBS domain)	P	Inorganic ion transport and metabolism ;
QD2021_GM000543	82.4	0	YP_006723667	COG1003	Glycine cleavage system protein P (pyridoxal-binding), C-terminal domain	E	Amino acid transport and metabolism ;
QD2021_GM000544	64.5	3.6e-38	YP_006426810	COG0776	Bacterial nucleoid DNA-binding protein	L	Replication, recombination and repair ;
QD2021_GM000547	51.2	2.3e-50	YP_006723666	COG0484	DnaJ-class molecular chaperone with C-terminal Zn finger domain	O	Posttranslational modification, protein turnover, chaperones ;
QD2021_GM000548	79.1	1.2e-160	YP_006724381	COG0332	3-oxoacyl-[acyl-carrier-protein] synthase III	I	Lipid transport and metabolism ;
QD2021_GM000549	74	4.6e-225	YP_006724651	COG2194	Phosphoethanolamine transferase for periplasmic glucans (OPG), alkaline phosphatase superfamily	M	Cell wall/membrane/envelope biogenesis ;
QD2021_GM000550	46.9	6.6e-69	YP_001195385	COG0671	Membrane-associated phospholipid phosphatase	I	Lipid transport and metabolism ;
QD2021_GM000551	69.1	1.1e-131	YP_006724218	COG1216	Glycosyltransferase, GT2 family	G	Carbohydrate transport and metabolism ;
QD2021_GM000552	65	4.8e-110	YP_006724217	COG1560	Lauroyl/myristoyl acyltransferase	I	Lipid transport and metabolism ;
QD2021_GM000553	53.6	8.6e-52	YP_006724216	COG0526	Thiol-disulfide isomerase or thioredoxin	O	Posttranslational modification, protein turnover, chaperones ;
QD2021_GM000555	52.6	2.6e-108	YP_006724267	COG0845	Multidrug efflux pump subunit AcrA (membrane-fusion protein)	MV	Cell wall/membrane/envelope biogenesis ; Defense mechanisms ;
QD2021_GM000556	51.8	2.8e-108	YP_006724268	COG1538	Outer membrane protein TolC	M	Cell wall/membrane/envelope biogenesis ;
QD2021_GM000557	81.5	0	YP_006724269	COG3696	Cu/Ag efflux pump CusA	P	Inorganic ion transport and metabolism ;
QD2021_GM000559	84.4	8.5e-215	YP_006723562	COG1066	Predicted ATP-dependent serine protease	O	Posttranslational modification, protein turnover, chaperones ;
QD2021_GM000560	40.9	3.7e-34	YP_005012202	COG3124	Acyl carrier protein phosphodiesterase	I	Lipid transport and metabolism ;
QD2021_GM000563	64.3	3.6e-301	YP_005010111	COG0308	Aminopeptidase N	E	Amino acid transport and metabolism ;
QD2021_GM000565	91.3	9.7e-41	YP_006724190	COG0234	Co-chaperonin GroES (HSP10)	O	Posttranslational modification, protein turnover, chaperones ;
QD2021_GM000567	94.8	1e-286	YP_006724191	COG0459	Chaperonin GroEL (HSP60 family)	O	Posttranslational modification, protein turnover, chaperones ;
QD2021_GM000570	77.3	1.6e-305	YP_006723911	COG0855	Polyphosphate kinase	P	Inorganic ion transport and metabolism ;
QD2021_GM000571	75.5	1.1e-122	YP_006723912	COG0248	Exopolyphosphatase/pppGpp-phosphohydrolase	FTP	Nucleotide transport and metabolism ; Signal transduction mechanisms ; Inorganic ion transport and metabolism ;
QD2021_GM000572	51.5	2.8e-30	YP_006722693	COG4654	Cytochrome c551/c552	C	Energy production and conversion ;
QD2021_GM000574	84.5	1.2e-304	YP_006724043	COG0443	Molecular chaperone DnaK (HSP70)	O	Posttranslational modification, protein turnover, chaperones ;
QD2021_GM000577	77.4	3.3e-95	YP_006724294	COG0566	tRNA G18 (ribose-2'-O)-methylase SpoU	J	Translation, ribosomal structure and biogenesis ;
QD2021_GM000578	74.8	1.9e-116	YP_006724390	COG2996	Predicted RNA-binding protein, contains S1 domains, virulence factor B family	R	General function prediction only ;
QD2021_GM000580	61.8	1.4e-251	YP_004736394	COG4771	Outer membrane receptor for ferrienterochelin and colicins	P	Inorganic ion transport and metabolism ;
QD2021_GM000581	67.9	4e-61	YP_006723664	COG2077	Peroxiredoxin	O	Posttranslational modification, protein turnover, chaperones ;
QD2021_GM000583	40.2	1.7e-34	YP_006427173	COG2369	Uncharacterized conserved protein, contains phage Mu gpF-like domain	S	Function unknown ;
QD2021_GM000584	89.1	9.9e-48	YP_004740686	COG3512	CRISPR/Cas system-associated protein Cas2, endoribonuclease	V	Defense mechanisms ;
QD2021_GM000585	82.8	3.2e-146	YP_004740687	COG1518	CRISPR/Cas system-associated endonuclease Cas1	V	Defense mechanisms ;
QD2021_GM000586	40	4.9e-20	YP_003089207	COG5573	Predicted nucleic acid-binding protein, contains PIN domain	R	General function prediction only ;
QD2021_GM000588	67	0	YP_004239119	COG3513	CRISPR/Cas system Type II associated protein, contains McrA/HNH and RuvC-like nuclease domains	V	Defense mechanisms ;
QD2021_GM000589	83.6	2.7e-140	YP_006723504	COG1028	NAD(P)-dependent dehydrogenase, short-chain alcohol dehydrogenase family	IQR	Lipid transport and metabolism ; Secondary metabolites biosynthesis, transport and catabolism ; General function prediction only ;
QD2021_GM000591	68.1	6.1e-30	YP_006722788	COG0607	Rhodanese-related sulfurtransferase	P	Inorganic ion transport and metabolism ;
QD2021_GM000592	77.2	1.9e-141	YP_006722787	COG1600	Epoxyqueuosine reductase QueG (queuosine biosynthesis)	J	Translation, ribosomal structure and biogenesis ;
QD2021_GM000595	57.3	6.6e-118	YP_006724520	COG2067	Long-chain fatty acid transport protein	I	Lipid transport and metabolism ;
QD2021_GM000598	49.9	8.2e-93	YP_007671178	COG2377	1,6-Anhydro-N-acetylmuramate kinase	M	Cell wall/membrane/envelope biogenesis ;
QD2021_GM000599	48.1	4.2e-26	YP_007672548	COG3427	Carbon monoxide dehydrogenase subunit G	C	Energy production and conversion ;
QD2021_GM000601	57.9	2.3e-31	YP_006724517	COG1051	ADP-ribose pyrophosphatase YjhB, NUDIX family	F	Nucleotide transport and metabolism ;
QD2021_GM000602	67.5	3.4e-157	YP_006724516	COG0770	UDP-N-acetylmuramyl pentapeptide synthase	M	Cell wall/membrane/envelope biogenesis ;
QD2021_GM000603	76.7	2e-255	YP_006724515	COG1262	Formylglycine-generating enzyme, required for sulfatase activity, contains SUMF1/FGE domain	O	Posttranslational modification, protein turnover, chaperones ;
QD2021_GM000605	41	2.9e-75	YP_004163583	COG2067	Long-chain fatty acid transport protein	I	Lipid transport and metabolism ;
QD2021_GM000607	58.3	1.1e-99	YP_006722721	COG5002	Signal transduction histidine kinase	T	Signal transduction mechanisms ;
QD2021_GM000608	80	2.1e-97	YP_006722722	COG0745	DNA-binding response regulator, OmpR family, contains REC and winged-helix (wHTH) domain	TK	Signal transduction mechanisms ; Transcription ;
QD2021_GM000609	43.1	2.4e-194	YP_004238459	COG4773	Outer membrane receptor for ferric coprogen and ferric-rhodotorulic acid	P	Inorganic ion transport and metabolism ;
QD2021_GM000611	85.1	5.8e-191	YP_006722806	COG0045	Succinyl-CoA synthetase, beta subunit	C	Energy production and conversion ;
QD2021_GM000612	66.1	6.2e-46	YP_006722807	COG2363	Uncharacterized membrane protein YgdD, TMEM256/DUF423 family	S	Function unknown ;
QD2021_GM000614	86.6	2.6e-224	YP_006722808	COG1257	Hydroxymethylglutaryl-CoA reductase	I	Lipid transport and metabolism ;
QD2021_GM000615	79.9	1.9e-278	YP_006724325	COG0047	Phosphoribosylformylglycinamidine (FGAM) synthase, glutamine amidotransferase domain	F	Nucleotide transport and metabolism ;
QD2021_GM000616	84.1	0	YP_006724325	COG0047	Phosphoribosylformylglycinamidine (FGAM) synthase, glutamine amidotransferase domain	F	Nucleotide transport and metabolism ;
QD2021_GM000617	93.5	1.2e-256	YP_006724125	COG0015	Adenylosuccinate lyase	F	Nucleotide transport and metabolism ;
QD2021_GM000619	67.4	5.3e-29	YP_006724399	COG2921	Putative lipoic acid-binding regulatory protein	T	Signal transduction mechanisms ;
QD2021_GM000620	85.1	7.6e-258	YP_006724249	COG0513	Superfamily II DNA and RNA helicase	L	Replication, recombination and repair ;
QD2021_GM000621	40.3	2.1e-20	YP_003123679	COG0671	Membrane-associated phospholipid phosphatase	I	Lipid transport and metabolism ;
QD2021_GM000622	84.2	0	YP_006723668	COG0488	ATPase components of ABC transporters with duplicated ATPase domains	R	General function prediction only ;
QD2021_GM000625	88.6	1.8e-236	YP_006723712	COG1249	Pyruvate/2-oxoglutarate dehydrogenase complex, dihydrolipoamide dehydrogenase (E3) component or related enzyme	C	Energy production and conversion ;
QD2021_GM000626	66.7	1.9e-103	YP_006724209	COG0077	Prephenate dehydratase	E	Amino acid transport and metabolism ;
QD2021_GM000627	69.6	6.4e-20	YP_006723573	COG0694	Fe-S cluster biogenesis protein NfuA, 4Fe-4S-binding domain	O	Posttranslational modification, protein turnover, chaperones ;
QD2021_GM000628	86.9	3.5e-182	YP_006723572	COG0489	Chromosome partitioning ATPase, Mrp family, contains Fe-S cluster	D	Cell cycle control, cell division, chromosome partitioning ;
QD2021_GM000629	85.4	9.8e-200	YP_006723571	COG1301	Na+/H+-dicarboxylate symporter	C	Energy production and conversion ;
QD2021_GM000630	70.6	9.1e-51	YP_006723570	COG3103	Uncharacterized conserved protein YgiM, contains N-terminal SH3 domain, DUF1202 family	R	General function prediction only ;
QD2021_GM000631	73.6	2.4e-55	YP_006723569	COG2823	Osmotically-inducible protein OsmY, contains BON domain	S	Function unknown ;
QD2021_GM000638	77.3	1.8e-63	YP_006724591	COG1522	DNA-binding transcriptional regulator, Lrp family	K	Transcription ;
QD2021_GM000639	71.8	2.4e-137	YP_006724059	COG0252	L-asparaginase/archaeal Glu-tRNAGln amidotransferase subunit D	JU	Translation, ribosomal structure and biogenesis ; Intracellular trafficking, secretion, and vesicular transport ;
QD2021_GM000641	60.7	2.3e-70	YP_006724588	COG1385	16S rRNA U1498 N3-methylase RsmE	J	Translation, ribosomal structure and biogenesis ;
QD2021_GM000643	81.8	3.7e-154	YP_006724589	COG0533	tRNA A37 threonylcarbamoyltransferase TsaD	J	Translation, ribosomal structure and biogenesis ;
QD2021_GM000644	51.2	0	YP_006724590	COG2911	Autotransporter translocation and assembly factor TamB	U	Intracellular trafficking, secretion, and vesicular transport ;
QD2021_GM000645	91.7	1.5e-108	YP_006724550	COG0176	Transaldolase	G	Carbohydrate transport and metabolism ;
QD2021_GM000647	93.8	1.4e-157	YP_006723949	COG0320	Lipoate synthase	H	Coenzyme transport and metabolism ;
QD2021_GM000648	77.2	4.4e-92	YP_006724230	COG2518	Protein-L-isoaspartate O-methyltransferase	O	Posttranslational modification, protein turnover, chaperones ;
QD2021_GM000649	88.8	1.7e-250	YP_006722669	COG0019	Diaminopimelate decarboxylase	E	Amino acid transport and metabolism ;
QD2021_GM000650	62.7	3e-92	YP_006723568	COG3757	Lyzozyme M1 (1,4-beta-N-acetylmuramidase), GH25 family	M	Cell wall/membrane/envelope biogenesis ;
QD2021_GM000652	88.2	7.4e-282	YP_006723591	COG4799	Acetyl-CoA carboxylase, carboxyltransferase component	I	Lipid transport and metabolism ;
QD2021_GM000653	79.3	3.2e-200	YP_006724105	COG1252	NADH dehydrogenase, FAD-containing subunit	C	Energy production and conversion ;
QD2021_GM000654	84.3	8.2e-110	YP_006724106	COG0336	tRNA G37 N-methylase TrmD	J	Translation, ribosomal structure and biogenesis ;
QD2021_GM000656	41.6	9.3e-56	YP_006723971	COG3568	Metal-dependent hydrolase, endonuclease/exonuclease/phosphatase family	R	General function prediction only ;
QD2021_GM000657	55.6	1.1e-41	YP_860173	COG1522	DNA-binding transcriptional regulator, Lrp family	K	Transcription ;
QD2021_GM000658	65.2	1.8e-81	YP_006722619	COG0274	Deoxyribose-phosphate aldolase	F	Nucleotide transport and metabolism ;
QD2021_GM000660	67	1.1e-77	YP_006722720	COG2353	Polyisoprenoid-binding periplasmic protein YceI	R	General function prediction only ;
QD2021_GM000661	86.2	1.4e-169	YP_006722737	COG0016	Phenylalanyl-tRNA synthetase alpha subunit	J	Translation, ribosomal structure and biogenesis ;
QD2021_GM000662	74.1	9.3e-221	YP_004237839	COG0591	Na+/proline symporter	E	Amino acid transport and metabolism ;
QD2021_GM000663	85.5	2.5e-140	YP_006724205	COG3959	Transketolase, N-terminal subunit	G	Carbohydrate transport and metabolism ;
QD2021_GM000664	94.3	8.4e-169	YP_006724195	COG3958	Transketolase, C-terminal subunit	G	Carbohydrate transport and metabolism ;
QD2021_GM000665	70.3	6.2e-66	YP_006724641	COG0742	16S rRNA G966 N2-methylase RsmD	J	Translation, ribosomal structure and biogenesis ;
QD2021_GM000668	78.7	1.7e-72	YP_006722741	COG0622	Predicted phosphodiesterase	R	General function prediction only ;
QD2021_GM000669	74.5	5.2e-102	YP_006722740	COG0101	tRNA U38,U39,U40 pseudouridine synthase TruA	J	Translation, ribosomal structure and biogenesis ;
QD2021_GM000674	72	1.8e-241	YP_006722739	COG1132	ABC-type multidrug transport system, ATPase and permease component	V	Defense mechanisms ;
QD2021_GM000675	89	1.1e-227	YP_006723242	COG0766	UDP-N-acetylglucosamine enolpyruvyl transferase	M	Cell wall/membrane/envelope biogenesis ;
QD2021_GM000677	50.8	1.2e-36	YP_006723199	COG3011	Predicted thiol-disulfide oxidoreductase YuxK, DCC family	R	General function prediction only ;
QD2021_GM000678	51	7.1e-21	YP_006427547	COG1314	Preprotein translocase subunit SecG	U	Intracellular trafficking, secretion, and vesicular transport ;
QD2021_GM000679	62.2	7.2e-73	YP_006723923	COG0179	2-keto-4-pentenoate hydratase/2-oxohepta-3-ene-1,7-dioic acid hydratase (catechol pathway)	Q	Secondary metabolites biosynthesis, transport and catabolism ;
QD2021_GM000680	83.4	3.6e-114	YP_006723924	COG0847	DNA polymerase III, epsilon subunit or related 3'-5' exonuclease	L	Replication, recombination and repair ;
QD2021_GM000681	66	1.2e-82	YP_006723925	COG1183	Phosphatidylserine synthase	I	Lipid transport and metabolism ;
QD2021_GM000682	69.5	2.2e-272	YP_006723904	COG1368	Phosphoglycerol transferase MdoB or a related enzyme of AlkP superfamily	M	Cell wall/membrane/envelope biogenesis ;
QD2021_GM000683	65.2	3.2e-105	YP_006723447	COG0755	ABC-type transport system involved in cytochrome c biogenesis, permease component	O	Posttranslational modification, protein turnover, chaperones ;
QD2021_GM000684	59.4	3.8e-148	YP_006723446	COG1333	Cytochrome c biogenesis protein ResB	CO	Energy production and conversion ; Posttranslational modification, protein turnover, chaperones ;
QD2021_GM000685	75.7	3.8e-229	YP_006723445	COG3303	Formate-dependent nitrite reductase, periplasmic cytochrome c552 subunit	P	Inorganic ion transport and metabolism ;
QD2021_GM000686	81	7.9e-93	YP_006723444	COG3005	Tetraheme cytochrome c subunit of nitrate or TMAO reductase	C	Energy production and conversion ;
QD2021_GM000689	81.3	0	YP_006723850	COG1193	dsDNA-specific endonuclease/ATPase MutS2	L	Replication, recombination and repair ;
QD2021_GM000690	94.2	3.1e-174	YP_006723848	COG0022	Pyruvate/2-oxoglutarate/acetoin dehydrogenase complex, dehydrogenase (E1) component	C	Energy production and conversion ;
QD2021_GM000691	42.5	6.9e-131	YP_001193151	COG4935	Regulatory P domain of the subtilisin-like proprotein convertases and other proteases	O	Posttranslational modification, protein turnover, chaperones ;
QD2021_GM000696	53.9	2.7e-76	YP_003125669	COG3291	PKD repeat	S	Function unknown ;
QD2021_GM000697	63.9	3.1e-138	YP_004239330	COG3391	DNA-binding beta-propeller fold protein YncE	R	General function prediction only ;
QD2021_GM000698	53.4	4.8e-206	YP_004239329	COG4206	Outer membrane cobalamin receptor protein	H	Coenzyme transport and metabolism ;
QD2021_GM000705	48.2	2e-22	YP_006722843	COG5652	VanZ like family protein (function unknown)	S	Function unknown ;
QD2021_GM000706	79.2	1.8e-53	YP_006722844	COG0509	Glycine cleavage system H protein (lipoate-binding)	E	Amino acid transport and metabolism ;
QD2021_GM000710	68	6.7e-68	YP_006723542	COG0632	Holliday junction resolvasome RuvABC DNA-binding subunit	L	Replication, recombination and repair ;
QD2021_GM000711	84.5	0	YP_006722904	COG0281	Malic enzyme	C	Energy production and conversion ;
QD2021_GM000712	65.4	1.7e-107	YP_006722905	COG2971	BadF-type ATPase, related to human N-acetylglucosamine kinase	G	Carbohydrate transport and metabolism ;
QD2021_GM000714	67.3	9.7e-54	YP_006722910	COG2246	Putative flippase GtrA (transmembrane translocase of bactoprenol-linked glucose)	I	Lipid transport and metabolism ;
QD2021_GM000715	61.5	7.6e-77	YP_006722911	COG0204	1-acyl-sn-glycerol-3-phosphate acyltransferase	I	Lipid transport and metabolism ;
QD2021_GM000716	83.3	2.8e-243	YP_006722912	COG0738	Fucose permease	G	Carbohydrate transport and metabolism ;
QD2021_GM000718	86.2	4.5e-290	YP_006724072	COG0008	Glutamyl- or glutaminyl-tRNA synthetase	J	Translation, ribosomal structure and biogenesis ;
QD2021_GM000720	80.3	5.4e-289	YP_006723814	COG3176	Putative hemolysin	R	General function prediction only ;
QD2021_GM000721	75.2	1.8e-179	YP_006723815	COG0527	Aspartokinase	E	Amino acid transport and metabolism ;
QD2021_GM000722	90.4	4.2e-174	YP_006723816	COG0158	Fructose-1,6-bisphosphatase	G	Carbohydrate transport and metabolism ;
QD2021_GM000723	67.5	4.2e-118	YP_006723817	COG4948	L-alanine-DL-glutamate epimerase or related enzyme of enolase superfamily	MR	Cell wall/membrane/envelope biogenesis ; General function prediction only ;
QD2021_GM000725	70.3	6.2e-68	YP_006723743	COG0806	Ribosomal 30S subunit maturation factor RimM, required for 16S rRNA processing	J	Translation, ribosomal structure and biogenesis ;
QD2021_GM000726	72.3	4.3e-67	YP_006723744	COG0228	Ribosomal protein S16	J	Translation, ribosomal structure and biogenesis ;
QD2021_GM000727	50.6	1.5e-37	YP_003091726	COG0778	Nitroreductase	C	Energy production and conversion ;
QD2021_GM000729	80.3	1.6e-91	YP_006724663	COG0009	tRNA A37 threonylcarbamoyladenosine synthetase subunit TsaC/SUA5/YrdC	J	Translation, ribosomal structure and biogenesis ;
QD2021_GM000730	65.3	8.5e-74	YP_006724292	COG3022	Cytoplasmic iron level regulating protein YaaA, DUF328/UPF0246 family	P	Inorganic ion transport and metabolism ;
QD2021_GM000732	54.8	1.8e-80	YP_006724293	COG2890	Methylase of polypeptide chain release factors	J	Translation, ribosomal structure and biogenesis ;
QD2021_GM000733	80.7	2.7e-291	YP_006724349	COG0187	DNA gyrase/topoisomerase IV, subunit B	L	Replication, recombination and repair ;
QD2021_GM000735	85.7	0	YP_006724347	COG0188	DNA gyrase/topoisomerase IV, subunit A	L	Replication, recombination and repair ;
QD2021_GM000736	49.3	4.2e-50	YP_007670063	COG0705	Membrane associated serine protease, rhomboid family	O	Posttranslational modification, protein turnover, chaperones ;
QD2021_GM000738	80.5	0	YP_006723688	COG0525	Valyl-tRNA synthetase	J	Translation, ribosomal structure and biogenesis ;
QD2021_GM000739	51.1	0	YP_006724382	COG3291	PKD repeat	S	Function unknown ;
QD2021_GM000740	42.2	0	YP_006724382	COG3291	PKD repeat	S	Function unknown ;
QD2021_GM000744	44.6	0	YP_006724382	COG3291	PKD repeat	S	Function unknown ;
QD2021_GM000745	53.4	0	YP_006724382	COG3291	PKD repeat	S	Function unknown ;
QD2021_GM000748	63.5	2.9e-184	YP_006722928	COG2244	Membrane protein involved in the export of O-antigen and teichoic acid	M	Cell wall/membrane/envelope biogenesis ;
QD2021_GM000749	78.2	2e-86	YP_006722920	COG0807	GTP cyclohydrolase II	H	Coenzyme transport and metabolism ;
QD2021_GM000752	70.8	2.8e-12	YP_006427675	COG1826	Sec-independent protein translocase protein TatA	U	Intracellular trafficking, secretion, and vesicular transport ;
QD2021_GM000753	62.1	7.6e-178	YP_006722925	COG4942	Septal ring factor EnvC, activator of murein hydrolases AmiA and AmiB	D	Cell cycle control, cell division, chromosome partitioning ;
QD2021_GM000755	88.5	3.1e-169	YP_006722927	COG1208	NDP-sugar pyrophosphorylase, includes eIF-2Bgamma, eIF-2Bepsilon, and LPS biosynthesis proteins	JM	Translation, ribosomal structure and biogenesis ; Cell wall/membrane/envelope biogenesis ;
QD2021_GM000756	69.8	8.8e-64	YP_006724395	COG1443	Isopentenyldiphosphate isomerase	I	Lipid transport and metabolism ;
QD2021_GM000757	80.5	1.9e-172	YP_006724394	COG0404	Glycine cleavage system T protein (aminomethyltransferase)	E	Amino acid transport and metabolism ;
QD2021_GM000758	83.6	4.7e-51	YP_006724667	COG1970	Large-conductance mechanosensitive channel	M	Cell wall/membrane/envelope biogenesis ;
QD2021_GM000759	61.8	4.7e-148	YP_006724559	COG1408	Predicted phosphohydrolase, MPP superfamily	R	General function prediction only ;
QD2021_GM000760	69.4	3.1e-143	YP_006724555	COG0332	3-oxoacyl-[acyl-carrier-protein] synthase III	I	Lipid transport and metabolism ;
QD2021_GM000762	79.2	1.3e-108	YP_006724557	COG2226	Ubiquinone/menaquinone biosynthesis C-methylase UbiE	H	Coenzyme transport and metabolism ;
QD2021_GM000765	68.5	8.8e-29	YP_006724351	COG3027	Cell division protein ZapA, inhibits GTPase activity of FtsZ	D	Cell cycle control, cell division, chromosome partitioning ;
QD2021_GM000766	85.1	1.9e-250	YP_006724352	COG1418	HD superfamily phosphodieaserase, includes HD domain of RNase Y	JR	Translation, ribosomal structure and biogenesis ; General function prediction only ;
QD2021_GM000768	43	7.8e-36	YP_006722915	COG0456	Ribosomal protein S18 acetylase RimI and related acetyltransferases	J	Translation, ribosomal structure and biogenesis ;
QD2021_GM000771	75.5	2.8e-158	YP_006722918	COG0438	Glycosyltransferase involved in cell wall bisynthesis	M	Cell wall/membrane/envelope biogenesis ;
QD2021_GM000772	65.2	3.4e-205	YP_006722919	COG1472	Periplasmic beta-glucosidase and related glycosidases	G	Carbohydrate transport and metabolism ;
QD2021_GM000774	49.8	1.8e-59	YP_008017579	COG0813	Purine-nucleoside phosphorylase	F	Nucleotide transport and metabolism ;
QD2021_GM000776	73.4	0	YP_006722816	COG1629	Outer membrane receptor proteins, mostly Fe transport	P	Inorganic ion transport and metabolism ;
QD2021_GM000777	75.4	0	YP_006722817	COG5549	Predicted Zn-dependent protease	O	Posttranslational modification, protein turnover, chaperones ;
QD2021_GM000778	74.3	1.7e-296	YP_006723896	COG0339	Zn-dependent oligopeptidase	E	Amino acid transport and metabolism ;
QD2021_GM000779	83.6	3.2e-71	YP_006724047	COG0359	Ribosomal protein L9	J	Translation, ribosomal structure and biogenesis ;
QD2021_GM000780	95	4e-48	YP_006724046	COG0238	Ribosomal protein S18	J	Translation, ribosomal structure and biogenesis ;
QD2021_GM000781	89.4	1.3e-50	YP_006724045	COG0360	Ribosomal protein S6	J	Translation, ribosomal structure and biogenesis ;
QD2021_GM000782	73.8	5.4e-196	YP_004739583	COG1027	Aspartate ammonia-lyase	E	Amino acid transport and metabolism ;
QD2021_GM000783	61.3	4.9e-114	YP_006723908	COG3023	N-acetyl-anhydromuramyl-L-alanine amidase AmpD	M	Cell wall/membrane/envelope biogenesis ;
QD2021_GM000785	84.5	2.3e-220	YP_006723605	COG0621	tRNA A37 methylthiotransferase MiaB	J	Translation, ribosomal structure and biogenesis ;
QD2021_GM000786	68.1	6.3e-228	YP_005010027	COG0058	Glucan phosphorylase	G	Carbohydrate transport and metabolism ;
QD2021_GM000787	70.2	4.5e-312	YP_006722651	COG1506	Dipeptidyl aminopeptidase/acylaminoacyl peptidase	E	Amino acid transport and metabolism ;
QD2021_GM000788	70	8.9e-32	YP_004740562	COG1669	Predicted nucleotidyltransferase	R	General function prediction only ;
QD2021_GM000789	55.7	2e-27	YP_006417812	COG2361	Uncharacterized conserved protein, contains HEPN domain	S	Function unknown ;
QD2021_GM000790	45.2	2.4e-127	YP_006935356	COG0827	Adenine-specific DNA methylase	L	Replication, recombination and repair ;
QD2021_GM000793	87	9.8e-282	YP_006722621	COG3104	Dipeptide/tripeptide permease	E	Amino acid transport and metabolism ;
QD2021_GM000795	55.7	1e-138	NP_843216	COG3104	Dipeptide/tripeptide permease	E	Amino acid transport and metabolism ;
QD2021_GM000797	46.2	1.1e-37	YP_006722767	COG1331	Uncharacterized conserved protein YyaL, SSP411 family, contains thoiredoxin and six-hairpin glycosidase-like domains	R	General function prediction only ;
QD2021_GM000798	73.9	1.3e-302	YP_006724012	COG1200	RecG-like helicase	L	Replication, recombination and repair ;
QD2021_GM000801	53.3	1e-68	YP_004345277	COG3177	Fic family protein	K	Transcription ;
QD2021_GM000802	43.5	5.9e-101	YP_006723884	COG0526	Thiol-disulfide isomerase or thioredoxin	O	Posttranslational modification, protein turnover, chaperones ;
QD2021_GM000805	83.6	2.6e-169	YP_006723887	COG1219	ATP-dependent protease Clp, ATPase subunit	O	Posttranslational modification, protein turnover, chaperones ;
QD2021_GM000806	77.6	9.1e-53	YP_006723888	COG0537	Diadenosine tetraphosphate (Ap4A) hydrolase or other HIT family hydrolase	FGR	Nucleotide transport and metabolism ; Carbohydrate transport and metabolism ; General function prediction only ;
QD2021_GM000807	92.3	4.7e-72	YP_006723889	COG0782	Transcription elongation factor, GreA/GreB family	K	Transcription ;
QD2021_GM000808	43.3	1.6e-16	YP_006723890	COG2146	Ferredoxin subunit of nitrite reductase or a ring-hydroxylating dioxygenase	PQ	Inorganic ion transport and metabolism ; Secondary metabolites biosynthesis, transport and catabolism ;
QD2021_GM000809	66.9	1.2e-53	YP_006723891	COG1490	D-Tyr-tRNAtyr deacylase	J	Translation, ribosomal structure and biogenesis ;
QD2021_GM000810	77.5	8.8e-117	YP_006723747	COG0796	Glutamate racemase	M	Cell wall/membrane/envelope biogenesis ;
QD2021_GM000811	65	3.1e-130	YP_006722735	COG0635	Coproporphyrinogen III oxidase or related Fe-S oxidoreductase	H	Coenzyme transport and metabolism ;
QD2021_GM000813	84.7	7.7e-179	YP_006722813	COG0564	Pseudouridylate synthase, 23S rRNA- or tRNA-specific	J	Translation, ribosomal structure and biogenesis ;
QD2021_GM000814	59.3	3.2e-122	YP_006722812	COG2815	PASTA domain, binds beta-lactams	M	Cell wall/membrane/envelope biogenesis ;
QD2021_GM000818	76.8	1.1e-144	YP_006722798	COG1181	D-alanine-D-alanine ligase and related ATP-grasp enzymes	MR	Cell wall/membrane/envelope biogenesis ; General function prediction only ;
QD2021_GM000819	76.5	3.1e-60	YP_006722797	COG0669	Phosphopantetheine adenylyltransferase	H	Coenzyme transport and metabolism ;
QD2021_GM000820	77.7	3.9e-82	YP_006722796	COG2860	Uncharacterized membrane protein YeiH	S	Function unknown ;
QD2021_GM000821	89.3	4.9e-189	YP_006724551	COG0012	Ribosome-binding ATPase YchF, GTP1/OBG family	J	Translation, ribosomal structure and biogenesis ;
QD2021_GM000822	54	4.1e-21	YP_004251947	COG0724	RNA recognition motif (RRM) domain	J	Translation, ribosomal structure and biogenesis ;
QD2021_GM000823	77	7e-46	YP_006724010	COG2824	Uncharacterized Zn-ribbon-containing protein	K	Transcription ;
QD2021_GM000824	62.4	7.9e-111	YP_006724011	COG3842	ABC-type Fe3+/spermidine/putrescine transport systems, ATPase components	E	Amino acid transport and metabolism ;
QD2021_GM000825	59.4	8.1e-70	YP_004419051	COG2910	Putative NADH-flavin reductase	R	General function prediction only ;
QD2021_GM000826	58.3	4.6e-61	YP_004345993	COG0664	cAMP-binding domain of CRP or a regulatory subunit of cAMP-dependent protein kinases	T	Signal transduction mechanisms ;
QD2021_GM000827	72.3	1.4e-166	YP_001192788	COG0025	NhaP-type Na+/H+ or K+/H+ antiporter	P	Inorganic ion transport and metabolism ;
QD2021_GM000828	63.3	1.6e-120	YP_006722725	COG0665	Glycine/D-amino acid oxidase (deaminating)	E	Amino acid transport and metabolism ;
QD2021_GM000834	86.6	1.9e-108	YP_006722729	COG1262	Formylglycine-generating enzyme, required for sulfatase activity, contains SUMF1/FGE domain	O	Posttranslational modification, protein turnover, chaperones ;
QD2021_GM000835	83.5	2.2e-119	YP_006722729	COG1262	Formylglycine-generating enzyme, required for sulfatase activity, contains SUMF1/FGE domain	O	Posttranslational modification, protein turnover, chaperones ;
QD2021_GM000836	84.6	7.3e-310	YP_006722730	COG0449	Glucosamine 6-phosphate synthetase, contains amidotransferase and phosphosugar isomerase domains	M	Cell wall/membrane/envelope biogenesis ;
QD2021_GM000838	65.3	2.3e-89	YP_006722732	COG0297	Glycogen synthase	G	Carbohydrate transport and metabolism ;
QD2021_GM000839	71.2	1.5e-113	YP_006722733	COG0414	Panthothenate synthetase	H	Coenzyme transport and metabolism ;
QD2021_GM000840	58.4	2.5e-50	YP_006724015	COG0703	Shikimate kinase	E	Amino acid transport and metabolism ;
QD2021_GM000841	66	1.1e-51	YP_006724014	COG1188	Ribosomal 50S subunit-recycling heat shock protein, contains S4 domain	J	Translation, ribosomal structure and biogenesis ;
QD2021_GM000845	89.8	2.8e-147	YP_006723638	COG1209	dTDP-glucose pyrophosphorylase	M	Cell wall/membrane/envelope biogenesis ;
QD2021_GM000846	93.6	5.9e-203	YP_006723637	COG1088	dTDP-D-glucose 4,6-dehydratase	M	Cell wall/membrane/envelope biogenesis ;
QD2021_GM000847	88.4	4e-91	YP_006723636	COG1898	dTDP-4-dehydrorhamnose 3,5-epimerase or related enzyme	M	Cell wall/membrane/envelope biogenesis ;
QD2021_GM000848	70.3	9.6e-59	YP_004238252	COG0615	Glycerol-3-phosphate cytidylyltransferase, cytidylyltransferase family	M	Cell wall/membrane/envelope biogenesis ;
QD2021_GM000849	81.6	8.2e-176	YP_006723634	COG0399	dTDP-4-amino-4,6-dideoxygalactose transaminase	M	Cell wall/membrane/envelope biogenesis ;
QD2021_GM000850	63.6	1.5e-70	YP_006723633	COG0110	Acetyltransferase (isoleucine patch superfamily)	R	General function prediction only ;
QD2021_GM000851	70.5	1.2e-68	YP_005010978	COG2148	Sugar transferase involved in LPS biosynthesis (colanic, teichoic acid)	M	Cell wall/membrane/envelope biogenesis ;
QD2021_GM000852	67.5	3.3e-143	YP_006723630	COG0438	Glycosyltransferase involved in cell wall bisynthesis	M	Cell wall/membrane/envelope biogenesis ;
QD2021_GM000853	44.9	7.2e-84	YP_006426870	COG0438	Glycosyltransferase involved in cell wall bisynthesis	M	Cell wall/membrane/envelope biogenesis ;
QD2021_GM000856	40	4e-54	YP_004658144	COG1216	Glycosyltransferase, GT2 family	G	Carbohydrate transport and metabolism ;
QD2021_GM000858	58.7	3.5e-109	YP_001192710	COG0836	Mannose-1-phosphate guanylyltransferase	M	Cell wall/membrane/envelope biogenesis ;
QD2021_GM000859	67	1.6e-37	YP_006867232	COG0662	Mannose-6-phosphate isomerase, cupin superfamily	G	Carbohydrate transport and metabolism ;
QD2021_GM000860	72.9	0	YP_006723623	COG3206	Uncharacterized protein involved in exopolysaccharide biosynthesis	M	Cell wall/membrane/envelope biogenesis ;
QD2021_GM000861	61.8	6.4e-85	YP_006723622	COG1596	Periplasmic protein involved in polysaccharide export, contains SLBB domain of the beta-grasp fold	M	Cell wall/membrane/envelope biogenesis ;
QD2021_GM000862	72.1	1.9e-263	YP_004741562	COG1086	NDP-sugar epimerase, includes UDP-GlcNAc-inverting 4,6-dehydratase FlaA1 and capsular polysaccharide biosynthesis protein EpsC	MO	Cell wall/membrane/envelope biogenesis ; Posttranslational modification, protein turnover, chaperones ;
QD2021_GM000863	61.3	7e-52	YP_006723620	COG2137	SOS response regulatory protein OraA/RecX, interacts with RecA	O	Posttranslational modification, protein turnover, chaperones ;
QD2021_GM000864	86	2.2e-212	YP_006723619	COG0112	Glycine/serine hydroxymethyltransferase	E	Amino acid transport and metabolism ;
QD2021_GM000865	71.5	3.9e-123	YP_006723557	COG1801	Uncharacterized conserved protein YecE, DUF72 family	S	Function unknown ;
QD2021_GM000866	66.7	2.4e-17	YP_006408757	COG1476	DNA-binding transcriptional regulator, XRE-family HTH domain	K	Transcription ;
QD2021_GM000869	93.1	4.9e-305	YP_006723555	COG0209	Ribonucleotide reductase alpha subunit	F	Nucleotide transport and metabolism ;
QD2021_GM000870	47.5	1.4e-89	YP_545661	COG0730	Uncharacterized membrane protein YfcA	S	Function unknown ;
QD2021_GM000871	52.1	2e-44	YP_001197202	COG0456	Ribosomal protein S18 acetylase RimI and related acetyltransferases	J	Translation, ribosomal structure and biogenesis ;
QD2021_GM000873	44.9	7.1e-47	YP_001193216	COG4845	Chloramphenicol O-acetyltransferase	V	Defense mechanisms ;
QD2021_GM000874	85.5	8.4e-164	YP_006723554	COG0208	Ribonucleotide reductase beta subunit, ferritin-like domain	F	Nucleotide transport and metabolism ;
QD2021_GM000876	63.2	9.1e-74	YP_006723550	COG1418	HD superfamily phosphodieaserase, includes HD domain of RNase Y	JR	Translation, ribosomal structure and biogenesis ; General function prediction only ;
QD2021_GM000877	62.7	4e-104	YP_006723686	COG0524	Sugar or nucleoside kinase, ribokinase family	G	Carbohydrate transport and metabolism ;
QD2021_GM000879	90.9	0	YP_006723524	COG0542	ATP-dependent Clp protease ATP-binding subunit ClpA	O	Posttranslational modification, protein turnover, chaperones ;
QD2021_GM000881	60.5	2.1e-88	YP_006722849	COG1024	Enoyl-CoA hydratase/carnithine racemase	I	Lipid transport and metabolism ;
QD2021_GM000882	77.6	5.1e-108	YP_006723561	COG1024	Enoyl-CoA hydratase/carnithine racemase	I	Lipid transport and metabolism ;
QD2021_GM000884	92.1	0	YP_006722855	COG0086	DNA-directed RNA polymerase, beta' subunit/160 kD subunit	K	Transcription ;
QD2021_GM000885	91.2	0	YP_006722856	COG0085	DNA-directed RNA polymerase, beta subunit/140 kD subunit	K	Transcription ;
QD2021_GM000886	91.1	5.1e-53	YP_006722860	COG0222	Ribosomal protein L7/L12	J	Translation, ribosomal structure and biogenesis ;
QD2021_GM000887	76.6	1.2e-63	YP_006722861	COG0244	Ribosomal protein L10	J	Translation, ribosomal structure and biogenesis ;
QD2021_GM000888	89.1	5.3e-112	YP_006722862	COG0081	Ribosomal protein L1	J	Translation, ribosomal structure and biogenesis ;
QD2021_GM000889	93.1	5.3e-73	YP_006722863	COG0080	Ribosomal protein L11	J	Translation, ribosomal structure and biogenesis ;
QD2021_GM000891	77.4	4.5e-147	YP_006722791	COG0240	Glycerol-3-phosphate dehydrogenase	C	Energy production and conversion ;
QD2021_GM000896	47.1	9.7e-179	YP_006724088	COG3292	Periplasmic ligand-binding sensor domain	T	Signal transduction mechanisms ;
QD2021_GM000897	72.8	7.5e-133	YP_006724087	COG0737	2',3'-cyclic-nucleotide 2'-phosphodiesterase/5'- or 3'-nucleotidase, 5'-nucleotidase family	FV	Nucleotide transport and metabolism ; Defense mechanisms ;
QD2021_GM000898	58.6	2.9e-76	YP_006724086	COG0737	2',3'-cyclic-nucleotide 2'-phosphodiesterase/5'- or 3'-nucleotidase, 5'-nucleotidase family	FV	Nucleotide transport and metabolism ; Defense mechanisms ;
QD2021_GM000899	76.9	4e-125	YP_006724576	COG0329	Dihydrodipicolinate synthase/N-acetylneuraminate lyase	EM	Amino acid transport and metabolism ; Cell wall/membrane/envelope biogenesis ;
QD2021_GM000900	60.1	5.1e-57	YP_007671280	COG2207	AraC-type DNA-binding domain and AraC-containing proteins	K	Transcription ;
QD2021_GM000901	73.5	2e-59	YP_007671281	COG0745	DNA-binding response regulator, OmpR family, contains REC and winged-helix (wHTH) domain	TK	Signal transduction mechanisms ; Transcription ;
QD2021_GM000902	47.3	3.1e-55	YP_001516062	COG4251	Bacteriophytochrome (light-regulated signal transduction histidine kinase)	T	Signal transduction mechanisms ;
QD2021_GM000903	56.8	2.9e-86	YP_006722783	COG0739	Murein DD-endopeptidase MepM and murein hydrolase activator NlpD, contain LysM domain	M	Cell wall/membrane/envelope biogenesis ;
QD2021_GM000904	50.9	5.9e-27	YP_004238442	COG1393	Arsenate reductase and related proteins, glutaredoxin family	P	Inorganic ion transport and metabolism ;
QD2021_GM000905	83.1	2.9e-70	YP_006722864	COG0250	Transcription antitermination factor NusG	K	Transcription ;
QD2021_GM000906	60.7	1.1e-12	YP_006427501	COG0690	Preprotein translocase subunit SecE	U	Intracellular trafficking, secretion, and vesicular transport ;
QD2021_GM000907	96.2	1.3e-219	YP_006722866	COG0050	Translation elongation factor EF-Tu, a GTPase	J	Translation, ribosomal structure and biogenesis ;
QD2021_GM000908	58	8.1e-92	YP_006722869	COG4974	Site-specific recombinase XerD	L	Replication, recombination and repair ;
QD2021_GM000909	67.2	5.3e-17	YP_003714785	COG0828	Ribosomal protein S21	J	Translation, ribosomal structure and biogenesis ;
QD2021_GM000911	53.2	1.8e-175	YP_006722811	COG1074	ATP-dependent exoDNAse (exonuclease V) beta subunit (contains helicase and exonuclease domains)	L	Replication, recombination and repair ;
QD2021_GM000912	74.2	4.6e-65	YP_006722959	COG1528	Ferritin	P	Inorganic ion transport and metabolism ;
QD2021_GM000914	82.6	6.9e-178	YP_006722809	COG0807	GTP cyclohydrolase II	H	Coenzyme transport and metabolism ;
QD2021_GM000917	62.3	9.6e-98	YP_006724563	COG3781	Predicted membrane chloride channel, bestrophin family	P	Inorganic ion transport and metabolism ;
QD2021_GM000920	84.5	2.6e-174	YP_006723955	COG0082	Chorismate synthase	E	Amino acid transport and metabolism ;
QD2021_GM000921	59.4	7.2e-59	YP_006723954	COG0526	Thiol-disulfide isomerase or thioredoxin	O	Posttranslational modification, protein turnover, chaperones ;
QD2021_GM000922	48.6	6.6e-46	YP_006723953	COG0526	Thiol-disulfide isomerase or thioredoxin	O	Posttranslational modification, protein turnover, chaperones ;
QD2021_GM000923	47.9	7e-17	YP_006723952	COG3339	Uncharacterized membrane protein YkvA, DUF1232 family	S	Function unknown ;
QD2021_GM000924	63.8	1.3e-102	YP_006723241	COG0324	tRNA A37 N6-isopentenylltransferase MiaA	J	Translation, ribosomal structure and biogenesis ;
QD2021_GM000925	80.5	2.8e-87	YP_006723240	COG1225	Peroxiredoxin	O	Posttranslational modification, protein turnover, chaperones ;
QD2021_GM000927	40.9	8.9e-200	YP_005008306	COG1640	4-alpha-glucanotransferase	G	Carbohydrate transport and metabolism ;
QD2021_GM000930	79.1	9.2e-231	YP_006722942	COG0215	Cysteinyl-tRNA synthetase	J	Translation, ribosomal structure and biogenesis ;
QD2021_GM000931	90.4	1.9e-111	YP_006722941	COG0302	GTP cyclohydrolase I	H	Coenzyme transport and metabolism ;
QD2021_GM000933	96.2	6.8e-35	YP_006723409	COG0236	Acyl carrier protein	IQ	Lipid transport and metabolism ; Secondary metabolites biosynthesis, transport and catabolism ;
QD2021_GM000934	90.1	1.2e-220	YP_006723410	COG0304	3-oxoacyl-(acyl-carrier-protein) synthase	IQ	Lipid transport and metabolism ; Secondary metabolites biosynthesis, transport and catabolism ;
QD2021_GM000935	52	4.3e-67	YP_006723411	COG0571	dsRNA-specific ribonuclease	K	Transcription ;
QD2021_GM000937	87	5.8e-157	YP_006723413	COG0469	Pyruvate kinase	G	Carbohydrate transport and metabolism ;
QD2021_GM000942	49.8	1.1e-59	YP_006723435	COG4235	Cytochrome c-type biogenesis protein CcmH/NrfG	CO	Energy production and conversion ; Posttranslational modification, protein turnover, chaperones ;
QD2021_GM000943	60.9	5e-102	YP_006723435	COG4235	Cytochrome c-type biogenesis protein CcmH/NrfG	CO	Energy production and conversion ; Posttranslational modification, protein turnover, chaperones ;
QD2021_GM000944	54	2.5e-82	YP_006723434	COG0226	ABC-type phosphate transport system, periplasmic component	P	Inorganic ion transport and metabolism ;
QD2021_GM000946	52.1	5.9e-73	YP_006723432	COG0810	Periplasmic protein TonB, links inner and outer membranes	M	Cell wall/membrane/envelope biogenesis ;
QD2021_GM000947	61	1.7e-52	YP_004237609	COG0848	Biopolymer transport protein ExbD	U	Intracellular trafficking, secretion, and vesicular transport ;
QD2021_GM000948	78	5.5e-81	YP_006723430	COG0848	Biopolymer transport protein ExbD	U	Intracellular trafficking, secretion, and vesicular transport ;
QD2021_GM000949	88.2	2.4e-138	YP_006723429	COG0811	Biopolymer transport protein ExbB/TolQ	U	Intracellular trafficking, secretion, and vesicular transport ;
QD2021_GM000950	75.8	0	YP_006723428	COG0495	Leucyl-tRNA synthetase	J	Translation, ribosomal structure and biogenesis ;
QD2021_GM000951	82.8	1e-120	YP_006723427	COG0463	Glycosyltransferase involved in cell wall bisynthesis	M	Cell wall/membrane/envelope biogenesis ;
QD2021_GM000952	60.3	2e-138	YP_006723027	COG1519	3-deoxy-D-manno-octulosonic-acid transferase	M	Cell wall/membrane/envelope biogenesis ;
QD2021_GM000955	52.1	7.8e-66	YP_006723029	COG0791	Cell wall-associated hydrolase, NlpC family	M	Cell wall/membrane/envelope biogenesis ;
QD2021_GM000956	61.9	1.8e-74	YP_006723030	COG4122	Predicted O-methyltransferase YrrM	R	General function prediction only ;
QD2021_GM000957	85.6	1.3e-128	YP_006723031	COG1360	Flagellar motor protein MotB	N	Cell motility ;
QD2021_GM000958	51.2	2.8e-114	YP_006723417	COG0037	tRNA(Ile)-lysidine synthase TilS/MesJ	J	Translation, ribosomal structure and biogenesis ;
QD2021_GM000961	87.3	2.1e-165	YP_006723416	COG4232	Thiol:disulfide interchange protein	O	Posttranslational modification, protein turnover, chaperones ;
QD2021_GM000963	64.1	5.8e-90	YP_006723415	COG2267	Lysophospholipase, alpha-beta hydrolase superfamily	I	Lipid transport and metabolism ;
QD2021_GM000965	77.1	3e-148	YP_006723379	COG0618	nanoRNase/pAp phosphatase, hydrolyzes c-di-AMP and oligoRNAs	F	Nucleotide transport and metabolism ;
QD2021_GM000967	80.9	2.2e-105	YP_006723381	COG2884	ABC-type ATPase involved in cell division	D	Cell cycle control, cell division, chromosome partitioning ;
QD2021_GM000968	48.5	4.7e-55	YP_006723382	COG4123	tRNA1(Val) A37 N6-methylase TrmN6	J	Translation, ribosomal structure and biogenesis ;
QD2021_GM000969	53.8	5.7e-142	YP_006723383	COG5000	Signal transduction histidine kinase involved in nitrogen fixation and metabolism regulation	T	Signal transduction mechanisms ;
QD2021_GM000970	69.1	3.9e-71	YP_006723384	COG0307	Riboflavin synthase alpha chain	H	Coenzyme transport and metabolism ;
QD2021_GM000971	78.2	3.2e-95	YP_006723385	COG1995	4-hydroxy-L-threonine phosphate dehydrogenase PdxA	H	Coenzyme transport and metabolism ;
QD2021_GM000974	60.7	1.6e-57	YP_006723386	COG1399	Uncharacterized metal-binding protein YceD, DUF177 family	S	Function unknown ;
QD2021_GM000975	95.5	2.3e-31	YP_006723387	COG0333	Ribosomal protein L32	J	Translation, ribosomal structure and biogenesis ;
QD2021_GM000976	72.6	1.1e-57	YP_006723388	COG0511	Biotin carboxyl carrier protein	HI	Coenzyme transport and metabolism ; Lipid transport and metabolism ;
QD2021_GM000977	92	1.7e-233	YP_006723389	COG0439	Biotin carboxylase	I	Lipid transport and metabolism ;
QD2021_GM000978	86.2	1.3e-209	YP_006723390	COG4992	Acetylornithine/succinyldiaminopimelate/putrescine aminotransferase	E	Amino acid transport and metabolism ;
QD2021_GM000980	48.7	1.2e-70	YP_003996763	COG1215	Glycosyltransferase, catalytic subunit of cellulose synthase and poly-beta-1,6-N-acetylglucosamine synthase	N	Cell motility ;
QD2021_GM000981	40.7	8.3e-58	YP_006426962	COG1216	Glycosyltransferase, GT2 family	G	Carbohydrate transport and metabolism ;
QD2021_GM000982	80.5	4e-192	YP_006723529	COG1384	Lysyl-tRNA synthetase, class I	J	Translation, ribosomal structure and biogenesis ;
QD2021_GM000984	82.1	4.5e-154	YP_006723530	COG0825	Acetyl-CoA carboxylase alpha subunit	I	Lipid transport and metabolism ;
QD2021_GM000986	78.3	7.6e-141	YP_006723532	COG0264	Translation elongation factor EF-Ts	J	Translation, ribosomal structure and biogenesis ;
QD2021_GM000989	81.6	7.7e-108	YP_006723676	COG0220	tRNA G46 methylase TrmB	J	Translation, ribosomal structure and biogenesis ;
QD2021_GM000991	82.7	2.8e-279	YP_006723503	COG0608	Single-stranded DNA-specific exonuclease, DHH superfamily, may be involved in archaeal DNA replication intiation	L	Replication, recombination and repair ;
QD2021_GM000993	79.2	1.2e-84	YP_006723502	COG1057	Nicotinic acid mononucleotide adenylyltransferase	H	Coenzyme transport and metabolism ;
QD2021_GM000994	78.8	1.2e-140	YP_006723369	COG4874	Uncharacterized protein	S	Function unknown ;
QD2021_GM000995	47.2	3.2e-50	YP_006427618	COG3142	Copper homeostasis protein CutC	P	Inorganic ion transport and metabolism ;
QD2021_GM000996	84.2	4.8e-153	YP_006723493	COG1834	N-Dimethylarginine dimethylaminohydrolase	E	Amino acid transport and metabolism ;
QD2021_GM000997	90.9	9.5e-224	YP_006723496	COG0148	Enolase	G	Carbohydrate transport and metabolism ;
QD2021_GM000999	55.2	4.4e-48	YP_006426642	COG0790	TPR repeat	T	Signal transduction mechanisms ;
QD2021_GM001001	84.1	1.5e-157	YP_006723495	COG0372	Citrate synthase	C	Energy production and conversion ;
QD2021_GM001003	77.2	4.2e-56	YP_006723363	COG1765	Uncharacterized OsmC-related protein	R	General function prediction only ;
QD2021_GM001004	56.4	4.5e-305	YP_004655270	COG0166	Glucose-6-phosphate isomerase	G	Carbohydrate transport and metabolism ;
QD2021_GM001006	85.4	4.4e-213	YP_006722950	COG0192	S-adenosylmethionine synthetase	H	Coenzyme transport and metabolism ;
QD2021_GM001007	63.2	1.2e-119	YP_006722952	COG0583	DNA-binding transcriptional regulator, LysR family	K	Transcription ;
QD2021_GM001008	75.8	6.6e-229	YP_006722953	COG0753	Catalase	P	Inorganic ion transport and metabolism ;
QD2021_GM001009	79.5	1e-88	YP_006722955	COG1024	Enoyl-CoA hydratase/carnithine racemase	I	Lipid transport and metabolism ;
QD2021_GM001010	78.2	6.2e-55	YP_006722956	COG2131	Deoxycytidylate deaminase	F	Nucleotide transport and metabolism ;
QD2021_GM001012	69	1.9e-117	YP_006722957	COG4974	Site-specific recombinase XerD	L	Replication, recombination and repair ;
QD2021_GM001013	63.4	3.1e-46	YP_006722958	COG2816	NADH pyrophosphatase NudC, Nudix superfamily	F	Nucleotide transport and metabolism ;
QD2021_GM001017	43.9	2.2e-26	YP_001995657	COG2010	Cytochrome c, mono- and diheme variants	C	Energy production and conversion ;
QD2021_GM001020	63.4	6.1e-151	YP_006722805	COG1680	CubicO group peptidase, beta-lactamase class C family	V	Defense mechanisms ;
QD2021_GM001021	69	1.7e-75	YP_006722804	COG0111	Phosphoglycerate dehydrogenase or related dehydrogenase	HR	Coenzyme transport and metabolism ; General function prediction only ;
QD2021_GM001023	83.8	4.8e-50	YP_006722803	COG1607	Acyl-CoA hydrolase	I	Lipid transport and metabolism ;
QD2021_GM001025	82.3	5.9e-70	YP_006722993	COG0783	DNA-binding ferritin-like protein (oxidative damage protectant)	PV	Inorganic ion transport and metabolism ; Defense mechanisms ;
QD2021_GM001026	81.5	3.8e-187	YP_006722994	COG1488	Nicotinic acid phosphoribosyltransferase	H	Coenzyme transport and metabolism ;
QD2021_GM001030	69.7	3e-22	NP_810407	COG3592	Uncharacterized Fe-S cluster protein YjdI	S	Function unknown ;
QD2021_GM001031	61.3	1.4e-153	YP_006426758	COG1721	Uncharacterized conserved protein, DUF58 family, contains vWF domain	S	Function unknown ;
QD2021_GM001032	75.8	2.5e-134	YP_006426757	COG0714	MoxR-like ATPase	R	General function prediction only ;
QD2021_GM001037	61.2	2.2e-84	YP_001194579	COG1300	Uncharacterized membrane protein SpoIIM, required for sporulation	D	Cell cycle control, cell division, chromosome partitioning ;
QD2021_GM001040	50.5	1.3e-50	YP_006426752	COG1714	Uncharacterized membrane protein YckC, RDD family	S	Function unknown ;
QD2021_GM001041	70.2	5.4e-105	YP_006407286	COG3177	Fic family protein	K	Transcription ;
QD2021_GM001042	42	1.8e-13	YP_006917218	COG1813	Archaeal ribosome-binding protein aMBF1, putative translation factor, contains Zn-ribbon and HTH domains	J	Translation, ribosomal structure and biogenesis ;
QD2021_GM001043	85.5	3.9e-29	YP_004739436	COG1846	DNA-binding transcriptional regulator, MarR family	K	Transcription ;
QD2021_GM001045	87.1	0	YP_003996662	COG2132	Multicopper oxidase with three cupredoxin domains (includes cell division protein FtsP and spore coat protein CotA)	DPM	Cell cycle control, cell division, chromosome partitioning ; Inorganic ion transport and metabolism ; Cell wall/membrane/envelope biogenesis ;
QD2021_GM001046	84.3	2e-191	YP_003996666	COG2217	Cation transport ATPase	P	Inorganic ion transport and metabolism ;
QD2021_GM001049	43.8	7.9e-21	YP_003093315	COG2608	Copper chaperone CopZ	P	Inorganic ion transport and metabolism ;
QD2021_GM001052	53	3.5e-31	YP_004739717	COG1765	Uncharacterized OsmC-related protein	R	General function prediction only ;
QD2021_GM001053	72.9	2.3e-128	YP_004739722	COG1741	Redox-sensitive bicupin YhaK, pirin superfamily	R	General function prediction only ;
QD2021_GM001054	58.5	5.9e-96	YP_006723049	COG4105	Outer membrane protein assembly factor BamD, BamD/ComL family	M	Cell wall/membrane/envelope biogenesis ;
QD2021_GM001056	48	4.8e-48	YP_006723055	COG1309	DNA-binding transcriptional regulator, AcrR family	K	Transcription ;
QD2021_GM001057	47.1	1.6e-46	YP_006723056	COG0084	Tat protein secretion system quality control protein TatD (DNase activity)	N	Cell motility ;
QD2021_GM001058	73.1	1.7e-97	YP_006723057	COG1179	tRNA A37 threonylcarbamoyladenosine dehydratase	J	Translation, ribosomal structure and biogenesis ;
QD2021_GM001060	67.2	6.2e-19	YP_006723058	COG0594	RNase P protein component	J	Translation, ribosomal structure and biogenesis ;
QD2021_GM001072	65.7	2.5e-80	YP_006723072	COG0497	DNA repair ATPase RecN	L	Replication, recombination and repair ;
QD2021_GM001079	67.5	7.3e-194	YP_006722909	COG4771	Outer membrane receptor for ferrienterochelin and colicins	P	Inorganic ion transport and metabolism ;
QD2021_GM001080	70.5	6.1e-39	YP_004739719	COG2388	Predicted acetyltransferase, GNAT superfamily	R	General function prediction only ;
QD2021_GM001081	73	2.3e-59	YP_004739892	COG2353	Polyisoprenoid-binding periplasmic protein YceI	R	General function prediction only ;
QD2021_GM001082	81.1	0	YP_007224787	COG1048	Aconitase A	C	Energy production and conversion ;
QD2021_GM001084	42.9	4.1e-54	YP_003087231	COG2962	Uncharacterized membrane protein RarD, contains two EamA domains	S	Function unknown ;
QD2021_GM001086	82.7	1.5e-103	YP_006722873	COG0564	Pseudouridylate synthase, 23S rRNA- or tRNA-specific	J	Translation, ribosomal structure and biogenesis ;
QD2021_GM001087	79.7	1.6e-218	YP_006723180	COG5557	Ni/Fe-hydrogenase 2 integral membrane subunit HybB	C	Energy production and conversion ;
QD2021_GM001088	67.4	2.1e-81	YP_006723181	COG2010	Cytochrome c, mono- and diheme variants	C	Energy production and conversion ;
QD2021_GM001090	95.5	2.1e-269	YP_006723183	COG5557	Ni/Fe-hydrogenase 2 integral membrane subunit HybB	C	Energy production and conversion ;
QD2021_GM001091	78.5	0	YP_006723184	COG0437	Fe-S-cluster-containing dehydrogenase component	C	Energy production and conversion ;
QD2021_GM001093	75.1	7.2e-206	YP_006723185	COG3474	Cytochrome c2	C	Energy production and conversion ;
QD2021_GM001095	78	3.7e-199	YP_006722649	COG0582	Integrase	LX	Replication, recombination and repair ; Mobilome: prophages, transposons;
QD2021_GM001109	58.6	3e-78	YP_006723109	COG4912	3-methyladenine DNA glycosylase AlkD	L	Replication, recombination and repair ;
QD2021_GM001110	91.6	2e-96	YP_006723100	COG2262	50S ribosomal subunit-associated GTPase HflX	J	Translation, ribosomal structure and biogenesis ;
QD2021_GM001111	95	6.5e-104	YP_006723100	COG2262	50S ribosomal subunit-associated GTPase HflX	J	Translation, ribosomal structure and biogenesis ;
QD2021_GM001113	67.7	1.8e-189	YP_006723299	COG3591	V8-like Glu-specific endopeptidase	E	Amino acid transport and metabolism ;
QD2021_GM001124	49.7	1.8e-80	YP_004316568	COG3781	Predicted membrane chloride channel, bestrophin family	P	Inorganic ion transport and metabolism ;
QD2021_GM001125	74.4	2.8e-46	YP_006723358	COG0566	tRNA G18 (ribose-2'-O)-methylase SpoU	J	Translation, ribosomal structure and biogenesis ;
QD2021_GM001127	46.9	2.2e-79	YP_006723313	COG3021	Uncharacterized conserved protein YafD, endonuclease/exonuclease/phosphatase (EEP) superfamily	R	General function prediction only ;
QD2021_GM001128	53.2	8.9e-43	YP_006723312	COG0705	Membrane associated serine protease, rhomboid family	O	Posttranslational modification, protein turnover, chaperones ;
QD2021_GM001138	72.1	8.3e-183	YP_006723311	COG0323	DNA mismatch repair ATPase MutL	L	Replication, recombination and repair ;
QD2021_GM001139	68.3	2.6e-65	YP_006722999	COG0727	Fe-S-cluster containining protein	R	General function prediction only ;
QD2021_GM001145	85.8	3.9e-118	YP_006723063	COG0621	tRNA A37 methylthiotransferase MiaB	J	Translation, ribosomal structure and biogenesis ;
QD2021_GM001147	94.4	4e-91	YP_006723062	COG3829	Transcriptional regulator containing PAS, AAA-type ATPase, and DNA-binding Fis domains	KT	Transcription ; Signal transduction mechanisms ;
QD2021_GM001148	75.1	3e-94	YP_006723062	COG3829	Transcriptional regulator containing PAS, AAA-type ATPase, and DNA-binding Fis domains	KT	Transcription ; Signal transduction mechanisms ;
QD2021_GM001156	62.9	9.1e-97	YP_006723113	COG0705	Membrane associated serine protease, rhomboid family	O	Posttranslational modification, protein turnover, chaperones ;
QD2021_GM001159	52.6	1.5e-49	YP_006723548	COG0758	Predicted Rossmann fold nucleotide-binding protein DprA/Smf involved in DNA uptake	L	Replication, recombination and repair ;
QD2021_GM001160	89.8	4.4e-207	YP_006723549	COG0334	Glutamate dehydrogenase/leucine dehydrogenase	E	Amino acid transport and metabolism ;
QD2021_GM001163	79	7.5e-121	YP_006723367	COG0019	Diaminopimelate decarboxylase	E	Amino acid transport and metabolism ;
QD2021_GM001164	50.7	4.8e-75	YP_006723073	COG0847	DNA polymerase III, epsilon subunit or related 3'-5' exonuclease	L	Replication, recombination and repair ;
QD2021_GM001166	76.1	1.1e-216	YP_006723074	COG0433	Archaeal DNA helicase HerA or a related bacterial ATPase, contains HAS-barrel and ATPase domains	L	Replication, recombination and repair ;
QD2021_GM001175	42.9	4.5e-61	YP_899866	COG0464	AAA+-type ATPase, SpoVK/Ycf46/Vps4 family	MDT	Cell wall/membrane/envelope biogenesis ; Cell cycle control, cell division, chromosome partitioning ; Signal transduction mechanisms ;
QD2021_GM001176	50	1.7e-53	YP_006722836	COG1573	Uracil-DNA glycosylase	L	Replication, recombination and repair ;
QD2021_GM001177	43.2	7.8e-43	YP_006722835	COG2378	Predicted DNA-binding transcriptional regulator YafY, contains an HTH and WYL domains	K	Transcription ;
QD2021_GM001181	57.9	5.1e-85	YP_004239040	COG0697	Permease of the drug/metabolite transporter (DMT) superfamily	GER	Carbohydrate transport and metabolism ; Amino acid transport and metabolism ; General function prediction only ;
QD2021_GM001182	80.1	1.1e-195	YP_006723419	COG0172	Seryl-tRNA synthetase	J	Translation, ribosomal structure and biogenesis ;
QD2021_GM001190	92.5	3.1e-137	YP_006723401	COG0247	Fe-S oxidoreductase	C	Energy production and conversion ;
QD2021_GM001195	76.9	2.2e-71	YP_006723464	COG1778	3-deoxy-D-manno-octulosonate 8-phosphate phosphatase KdsC and related HAD superfamily phosphatases	MR	Cell wall/membrane/envelope biogenesis ; General function prediction only ;
QD2021_GM001196	59.5	5.5e-59	YP_006723462	COG0424	Predicted house-cleaning NTP pyrophosphatase, Maf/HAM1 superfamily	Q	Secondary metabolites biosynthesis, transport and catabolism ;
QD2021_GM001201	82.9	0	YP_006723137	COG0556	Excinuclease UvrABC helicase subunit UvrB	L	Replication, recombination and repair ;
QD2021_GM001203	45.9	2.3e-84	YP_006427218	COG0793	C-terminal processing protease CtpA/Prc, contains a PDZ domain	O	Posttranslational modification, protein turnover, chaperones ;
QD2021_GM001204	69.2	1.3e-86	YP_006723460	COG1214	tRNA A37 threonylcarbamoyladenosine modification protein TsaB	J	Translation, ribosomal structure and biogenesis ;
QD2021_GM001208	88.5	1.4e-73	YP_006723203	COG0496	Broad specificity polyphosphatase and 5'/3'-nucleotidase SurE	L	Replication, recombination and repair ;
QD2021_GM001210	67.7	9.8e-69	YP_001193900	COG4445	tRNA isopentenyl-2-thiomethyl-A-37 hydroxylase MiaE (synthesis of 2-methylthio-cis-ribozeatin)	J	Translation, ribosomal structure and biogenesis ;
QD2021_GM001211	73.2	3.9e-162	YP_006723173	COG1835	Peptidoglycan/LPS O-acetylase OafA/YrhL, contains acyltransferase and SGNH-hydrolase domains	M	Cell wall/membrane/envelope biogenesis ;
QD2021_GM001212	69.9	2.3e-49	YP_006723287	COG0319	ssRNA-specific RNase YbeY, 16S rRNA maturation enzyme	J	Translation, ribosomal structure and biogenesis ;
QD2021_GM001214	98	4e-48	YP_006722983	COG0051	Ribosomal protein S10	J	Translation, ribosomal structure and biogenesis ;
QD2021_GM001216	94.4	5.5e-194	YP_006722984	COG0480	Translation elongation factor EF-G, a GTPase	J	Translation, ribosomal structure and biogenesis ;
QD2021_GM001218	96.6	1.9e-60	YP_006722985	COG0049	Ribosomal protein S7	J	Translation, ribosomal structure and biogenesis ;
QD2021_GM001219	98.4	9.2e-66	YP_006722986	COG0048	Ribosomal protein S12	J	Translation, ribosomal structure and biogenesis ;
QD2021_GM001220	57.6	3.3e-50	YP_004740273	COG0175	3'-phosphoadenosine 5'-phosphosulfate sulfotransferase (PAPS reductase)/FAD synthetase or related enzyme	EH	Amino acid transport and metabolism ; Coenzyme transport and metabolism ;
QD2021_GM001221	46.3	1.4e-54	YP_006406357	COG0175	3'-phosphoadenosine 5'-phosphosulfate sulfotransferase (PAPS reductase)/FAD synthetase or related enzyme	EH	Amino acid transport and metabolism ; Coenzyme transport and metabolism ;
QD2021_GM001224	42.5	3.1e-142	YP_006874158	COG1061	Superfamily II DNA or RNA helicase	KL	Transcription ; Replication, recombination and repair ;
QD2021_GM001232	70.2	1.1e-134	YP_006723535	COG1505	Prolyl oligopeptidase PreP, S9A serine peptidase family	E	Amino acid transport and metabolism ;
QD2021_GM001236	70.9	1.8e-66	YP_006723099	COG0482	tRNA U34 2-thiouridine synthase MnmA/TrmU, contains the PP-loop ATPase domain	J	Translation, ribosomal structure and biogenesis ;
QD2021_GM001240	70.8	5.6e-105	YP_006723448	COG2081	Predicted flavoprotein YhiN	R	General function prediction only ;
QD2021_GM001241	41.7	5.3e-25	YP_006258628	COG1295	Uncharacterized membrane protein, BrkB/YihY/UPF0761 family (not an RNase)	S	Function unknown ;
QD2021_GM001256	60.5	4.5e-79	YP_006723091	COG0285	Folylpolyglutamate synthase/Dihydropteroate synthase	H	Coenzyme transport and metabolism ;
QD2021_GM001257	82.2	1.4e-87	YP_006723091	COG0285	Folylpolyglutamate synthase/Dihydropteroate synthase	H	Coenzyme transport and metabolism ;
QD2021_GM001261	63.3	1.1e-24	YP_006723450	COG0848	Biopolymer transport protein ExbD	U	Intracellular trafficking, secretion, and vesicular transport ;
QD2021_GM001262	78.1	1.2e-95	YP_006723451	COG0811	Biopolymer transport protein ExbB/TolQ	U	Intracellular trafficking, secretion, and vesicular transport ;
QD2021_GM001267	56.2	6.8e-91	YP_006723357	COG4805	Uncharacterized conserved protein, DUF885 familyt	S	Function unknown ;
QD2021_GM001274	62.7	1.8e-39	YP_006723534	COG1225	Peroxiredoxin	O	Posttranslational modification, protein turnover, chaperones ;
QD2021_GM001276	91.3	2.2e-47	YP_006723217	COG1028	NAD(P)-dependent dehydrogenase, short-chain alcohol dehydrogenase family	IQR	Lipid transport and metabolism ; Secondary metabolites biosynthesis, transport and catabolism ; General function prediction only ;
QD2021_GM001277	78.6	4.8e-174	YP_006723516	COG0438	Glycosyltransferase involved in cell wall bisynthesis	M	Cell wall/membrane/envelope biogenesis ;
QD2021_GM001286	70.4	2.1e-43	YP_006723146	COG0799	Ribosomal silencing factor RsfS, regulates association of 30S and 50S subunits	J	Translation, ribosomal structure and biogenesis ;
QD2021_GM001287	48.1	3.2e-56	YP_006723147	COG0340	Biotin-(acetyl-CoA carboxylase) ligase	H	Coenzyme transport and metabolism ;
QD2021_GM001289	63	2.8e-108	YP_006723148	COG0795	Lipopolysaccharide export LptBFGC system, permease protein LptF	MN	Cell wall/membrane/envelope biogenesis ; Cell motility ;
QD2021_GM001293	64.9	2.4e-27	YP_007671654	COG0463	Glycosyltransferase involved in cell wall bisynthesis	M	Cell wall/membrane/envelope biogenesis ;
QD2021_GM001297	83.5	8.1e-49	YP_006723244	COG0745	DNA-binding response regulator, OmpR family, contains REC and winged-helix (wHTH) domain	TK	Signal transduction mechanisms ; Transcription ;
QD2021_GM001301	72.6	3.8e-70	YP_006723066	COG0824	Acyl-CoA thioesterase FadM	I	Lipid transport and metabolism ;
QD2021_GM001309	50.4	1.9e-30	YP_003387224	COG0502	Biotin synthase or related enzyme	H	Coenzyme transport and metabolism ;
QD2021_GM001311	74.9	5.5e-87	YP_006723004	COG2195	Di- or tripeptidase	E	Amino acid transport and metabolism ;
QD2021_GM001315	74.7	7.2e-68	YP_006723003	COG0119	Isopropylmalate/homocitrate/citramalate synthases	E	Amino acid transport and metabolism ;
QD2021_GM001316	84.3	2.4e-46	YP_006722888	COG2151	Metal-sulfur cluster biosynthetic enzyme	O	Posttranslational modification, protein turnover, chaperones ;
QD2021_GM001317	73.7	9.4e-101	YP_006722887	COG3298	Predicted 3'-5' exonuclease related to the exonuclease domain of PolB	L	Replication, recombination and repair ;
QD2021_GM001323	65.1	1.7e-86	YP_006723250	COG0719	Fe-S cluster assembly scaffold protein SufB	O	Posttranslational modification, protein turnover, chaperones ;
QD2021_GM001328	97.4	4.9e-126	YP_006723257	COG0719	Fe-S cluster assembly scaffold protein SufB	O	Posttranslational modification, protein turnover, chaperones ;
QD2021_GM001332	85.3	1.8e-49	YP_006723259	COG0316	Fe-S cluster assembly iron-binding protein IscA	O	Posttranslational modification, protein turnover, chaperones ;
QD2021_GM001335	66.6	2.5e-118	YP_006723133	COG3240	Phospholipase/lecithinase/hemolysin	IR	Lipid transport and metabolism ; General function prediction only ;
QD2021_GM001337	70.6	1.9e-173	YP_006723134	COG2067	Long-chain fatty acid transport protein	I	Lipid transport and metabolism ;
QD2021_GM001344	75.7	1.2e-144	YP_006723194	COG5009	Membrane carboxypeptidase/penicillin-binding protein	M	Cell wall/membrane/envelope biogenesis ;
QD2021_GM001362	64.7	2.2e-145	YP_006723014	COG0373	Glutamyl-tRNA reductase	H	Coenzyme transport and metabolism ;
QD2021_GM001368	47.3	8.3e-06	YP_006723097	COG1918	Fe2+ transport system protein FeoA	P	Inorganic ion transport and metabolism ;
QD2021_GM001371	61	6.2e-44	YP_006723465	COG5495	Predicted oxidoreductase, contains short-chain dehydrogenase (SDR) and DUF2520 domains	R	General function prediction only ;
QD2021_GM001373	48.5	7.4e-65	YP_006426604	COG2356	Endonuclease I	L	Replication, recombination and repair ;
QD2021_GM001374	47.5	2e-45	YP_006254841	COG1595	DNA-directed RNA polymerase specialized sigma subunit, sigma24 family	K	Transcription ;
QD2021_GM001377	50.9	2.4e-83	YP_006723354	COG0206	Cell division GTPase FtsZ	D	Cell cycle control, cell division, chromosome partitioning ;
QD2021_GM001381	76	3.4e-130	YP_006723353	COG0849	Cell division ATPase FtsA	D	Cell cycle control, cell division, chromosome partitioning ;
QD2021_GM001383	56.5	5.9e-65	YP_006723352	COG1589	Cell division septal protein FtsQ	D	Cell cycle control, cell division, chromosome partitioning ;
QD2021_GM001388	65	9.9e-34	YP_004741352	COG1708	Predicted nucleotidyltransferase	R	General function prediction only ;
QD2021_GM001390	60.3	4.7e-75	YP_006723350	COG0707	UDP-N-acetylglucosamine:LPS N-acetylglucosamine transferase	M	Cell wall/membrane/envelope biogenesis ;
QD2021_GM001394	66	2e-88	YP_006723349	COG0772	Bacterial cell division protein FtsW, lipid II flippase	D	Cell cycle control, cell division, chromosome partitioning ;
QD2021_GM001395	77.6	6.2e-202	YP_006723348	COG0771	UDP-N-acetylmuramoylalanine-D-glutamate ligase	M	Cell wall/membrane/envelope biogenesis ;
QD2021_GM001396	96.2	4.5e-113	YP_006723347	COG0472	UDP-N-acetylmuramyl pentapeptide phosphotransferase/UDP-N-acetylglucosamine-1-phosphate transferase	M	Cell wall/membrane/envelope biogenesis ;
QD2021_GM001406	74.9	1.6e-145	YP_006723345	COG0768	Cell division protein FtsI/penicillin-binding protein 2	DM	Cell cycle control, cell division, chromosome partitioning ; Cell wall/membrane/envelope biogenesis ;
QD2021_GM001410	77.2	3.4e-60	YP_006723343	COG0275	16S rRNA C1402 N4-methylase RsmH	J	Translation, ribosomal structure and biogenesis ;
QD2021_GM001411	52.9	2.3e-33	YP_006723342	COG2001	MraZ, DNA-binding transcriptional regulator and inhibitor of RsmH methyltransferase activity	J	Translation, ribosomal structure and biogenesis ;
QD2021_GM001412	77.2	6.6e-60	YP_006723341	COG1647	Esterase/lipase	Q	Secondary metabolites biosynthesis, transport and catabolism ;
QD2021_GM001415	55.4	4.1e-17	YP_001302820	COG0218	GTP-binding protein EngB required for normal cell division	D	Cell cycle control, cell division, chromosome partitioning ;
QD2021_GM001417	68.3	3.3e-44	YP_006723339	COG2153	Predicted N-acyltransferase, GNAT family	R	General function prediction only ;
QD2021_GM001418	75.4	2.3e-78	YP_006723338	COG0225	Peptide methionine sulfoxide reductase MsrA	O	Posttranslational modification, protein turnover, chaperones ;
QD2021_GM001419	85.2	3e-92	YP_006723131	COG1825	Ribosomal protein L25 (general stress protein Ctc)	J	Translation, ribosomal structure and biogenesis ;
QD2021_GM001420	65.6	9.3e-58	YP_006723301	COG2032	Cu/Zn superoxide dismutase	P	Inorganic ion transport and metabolism ;
QD2021_GM001421	55.8	8.7e-24	YP_006723121	COG0792	Predicted endonuclease distantly related to archaeal Holliday junction resolvase	L	Replication, recombination and repair ;
QD2021_GM001422	60	1.6e-41	YP_006723122	COG1619	Muramoyltetrapeptide carboxypeptidase LdcA (peptidoglycan recycling)	M	Cell wall/membrane/envelope biogenesis ;
QD2021_GM001423	62.1	1.8e-44	YP_006723122	COG1619	Muramoyltetrapeptide carboxypeptidase LdcA (peptidoglycan recycling)	M	Cell wall/membrane/envelope biogenesis ;
QD2021_GM001425	74.8	3.4e-46	YP_006723123	COG1280	Threonine/homoserine/homoserine lactone efflux protein	E	Amino acid transport and metabolism ;
QD2021_GM001426	82.8	2.8e-179	YP_006723212	COG0557	Exoribonuclease R	K	Transcription ;
QD2021_GM001429	80.7	3.6e-66	YP_006723211	COG0698	Ribose 5-phosphate isomerase RpiB	G	Carbohydrate transport and metabolism ;
QD2021_GM001432	80	6.7e-96	YP_006723297	COG0126	3-phosphoglycerate kinase	G	Carbohydrate transport and metabolism ;
QD2021_GM001434	87.9	1.7e-103	YP_006722949	COG0605	Superoxide dismutase	P	Inorganic ion transport and metabolism ;
QD2021_GM001460	43.2	4.7e-16	YP_001974074	COG3863	Uncharacterized protein YycO	S	Function unknown ;
QD2021_GM001462	86.1	3e-178	YP_006723290	COG0445	tRNA U34 5-carboxymethylaminomethyl modifying enzyme MnmG/GidA	J	Translation, ribosomal structure and biogenesis ;
QD2021_GM001465	78.4	1.1e-72	YP_006723289	COG4636	Endonuclease, Uma2 family (restriction endonuclease fold)	R	General function prediction only ;
QD2021_GM001466	57.6	7.7e-30	YP_001196535	COG1476	DNA-binding transcriptional regulator, XRE-family HTH domain	K	Transcription ;
QD2021_GM001483	84.8	3.1e-92	YP_006723038	COG1940	Sugar kinase of the NBD/HSP70 family, may contain an N-terminal HTH domain	KG	Transcription ; Carbohydrate transport and metabolism ;
QD2021_GM001484	63.9	5.1e-30	YP_006723175	COG2321	Predicted metalloprotease	R	General function prediction only ;
QD2021_GM001485	77.8	4.4e-47	YP_006723175	COG2321	Predicted metalloprotease	R	General function prediction only ;
QD2021_GM001486	91.7	2.7e-159	YP_006723132	COG0462	Phosphoribosylpyrophosphate synthetase	FE	Nucleotide transport and metabolism ; Amino acid transport and metabolism ;
QD2021_GM001487	55.1	4.6e-30	YP_004735774	COG0629	Single-stranded DNA-binding protein	L	Replication, recombination and repair ;
QD2021_GM001488	55.9	2.2e-22	YP_004238422	COG2360	Leu/Phe-tRNA-protein transferase	O	Posttranslational modification, protein turnover, chaperones ;
QD2021_GM001489	66	6.1e-31	YP_004238422	COG2360	Leu/Phe-tRNA-protein transferase	O	Posttranslational modification, protein turnover, chaperones ;
QD2021_GM001493	73.5	2.7e-34	YP_006723178	COG0503	Adenine/guanine phosphoribosyltransferase or related PRPP-binding protein	F	Nucleotide transport and metabolism ;
QD2021_GM001497	74	4.7e-46	YP_006723176	COG0054	6,7-dimethyl-8-ribityllumazine synthase (Riboflavin synthase beta chain)	H	Coenzyme transport and metabolism ;
QD2021_GM001503	78.2	2.1e-73	YP_006723001	COG0520	Selenocysteine lyase/Cysteine desulfurase	E	Amino acid transport and metabolism ;
QD2021_GM001521	62.9	1.1e-71	YP_006723590	COG2374	Predicted extracellular nuclease	R	General function prediction only ;
QD2021_GM001545	66.4	6e-84	YP_006723035	COG1792	Cell shape-determining protein MreC	D	Cell cycle control, cell division, chromosome partitioning ;
QD2021_GM001546	85.5	3e-84	YP_006723036	COG1077	Actin-like ATPase involved in cell morphogenesis	D	Cell cycle control, cell division, chromosome partitioning ;
QD2021_GM001547	90.7	4.2e-67	YP_006723036	COG1077	Actin-like ATPase involved in cell morphogenesis	D	Cell cycle control, cell division, chromosome partitioning ;
QD2021_GM001552	65.9	9.9e-179	YP_006723278	COG0457	Tetratricopeptide (TPR) repeat	R	General function prediction only ;
QD2021_GM001553	73.6	2e-52	YP_006723547	COG2346	Truncated hemoglobin YjbI	P	Inorganic ion transport and metabolism ;
QD2021_GM001554	56.9	2.2e-112	YP_003627969	COG0387	Ca2+/H+ antiporter	P	Inorganic ion transport and metabolism ;
QD2021_GM001556	76.8	1e-103	YP_006723171	COG1587	Uroporphyrinogen-III synthase	H	Coenzyme transport and metabolism ;
QD2021_GM001569	51.9	9.9e-97	YP_006723932	COG4974	Site-specific recombinase XerD	L	Replication, recombination and repair ;
QD2021_GM001572	63.2	3.7e-61	YP_006411185	COG0468	RecA/RadA recombinase	L	Replication, recombination and repair ;
QD2021_GM001574	43.6	3.7e-158	YP_004317945	COG0323	DNA mismatch repair ATPase MutL	L	Replication, recombination and repair ;
QD2021_GM001575	77.3	2.1e-146	YP_001193443	COG3943	Uncharacterized conserved protein	S	Function unknown ;
QD2021_GM001576	57.4	2.3e-125	YP_003586904	COG3177	Fic family protein	K	Transcription ;
QD2021_GM001577	52.5	2.2e-132	YP_004447561	COG2865	Predicted transcriptional regulator, contains HTH domain	K	Transcription ;
QD2021_GM001579	73	2.7e-25	YP_006723940	COG1396	Transcriptional regulator, contains XRE-family HTH domain	K	Transcription ;
QD2021_GM001585	63.8	3.2e-112	YP_006723398	COG1463	ABC-type transporter Mla maintaining outer membrane lipid asymmetry, periplasmic component MlaD	M	Cell wall/membrane/envelope biogenesis ;
QD2021_GM001586	71.2	1.1e-79	YP_006723399	COG1150	Heterodisulfide reductase, subunit C	C	Energy production and conversion ;
QD2021_GM001587	86.3	4.4e-105	YP_006723399	COG1150	Heterodisulfide reductase, subunit C	C	Energy production and conversion ;
QD2021_GM001589	56.2	1.6e-62	YP_006723326	COG4589	Predicted CDP-diglyceride synthetase/phosphatidate cytidylyltransferase	R	General function prediction only ;
QD2021_GM001591	80.5	1.6e-70	YP_006723327	COG0688	Phosphatidylserine decarboxylase	I	Lipid transport and metabolism ;
QD2021_GM001595	62.2	9.3e-66	YP_006723736	COG4783	Putative Zn-dependent protease, contains TPR repeats	R	General function prediction only ;
QD2021_GM001597	50.8	1.2e-79	YP_006418678	COG1703	Putative periplasmic protein kinase ArgK or related GTPase of G3E family	O	Posttranslational modification, protein turnover, chaperones ;
QD2021_GM001603	66.8	8.9e-141	YP_006378307	COG2326	Polyphosphate kinase 2, PPK2 family	C	Energy production and conversion ;
QD2021_GM001605	91.4	1.6e-187	YP_006723364	COG0216	Protein chain release factor A	J	Translation, ribosomal structure and biogenesis ;
QD2021_GM001608	68.4	1.3e-245	YP_006723286	COG4775	Outer membrane protein assembly factor BamA	M	Cell wall/membrane/envelope biogenesis ;
QD2021_GM001609	67.8	0	YP_006723221	COG0787	Alanine racemase	M	Cell wall/membrane/envelope biogenesis ;
QD2021_GM001611	88.7	1e-43	YP_006723220	COG1435	Thymidine kinase	F	Nucleotide transport and metabolism ;
QD2021_GM001619	85.3	1e-50	YP_006723218	COG0313	16S rRNA C1402 (ribose-2'-O) methylase RsmI	J	Translation, ribosomal structure and biogenesis ;
QD2021_GM001621	75.2	3.7e-109	YP_006723739	COG1127	ABC-type transporter Mla maintaining outer membrane lipid asymmetry, ATPase component MlaF	M	Cell wall/membrane/envelope biogenesis ;
QD2021_GM001622	78	1.7e-108	YP_006723740	COG0767	ABC-type transporter Mla maintaining outer membrane lipid asymmetry, permease component MlaE	M	Cell wall/membrane/envelope biogenesis ;
QD2021_GM001628	80	2.9e-37	YP_006723742	COG0602	Organic radical activating enzyme	R	General function prediction only ;
QD2021_GM001630	74.8	1.1e-66	YP_006723617	COG0190	5,10-methylene-tetrahydrofolate dehydrogenase/Methenyl tetrahydrofolate cyclohydrolase	H	Coenzyme transport and metabolism ;
QD2021_GM001631	74	5.4e-45	YP_006723617	COG0190	5,10-methylene-tetrahydrofolate dehydrogenase/Methenyl tetrahydrofolate cyclohydrolase	H	Coenzyme transport and metabolism ;
QD2021_GM001632	81.9	8.6e-110	YP_006723618	COG0166	Glucose-6-phosphate isomerase	G	Carbohydrate transport and metabolism ;
QD2021_GM001644	53.1	3.6e-136	YP_004580407	COG4928	Predicted P-loop ATPase, KAP-like	R	General function prediction only ;
QD2021_GM001651	50	8.3e-29	YP_001192613	COG2885	Outer membrane protein OmpA and related peptidoglycan-associated (lipo)proteins	M	Cell wall/membrane/envelope biogenesis ;
QD2021_GM001655	65.8	2e-114	YP_006723397	COG0760	Parvulin-like peptidyl-prolyl isomerase	O	Posttranslational modification, protein turnover, chaperones ;
QD2021_GM001656	62.2	6.9e-110	YP_006723397	COG0760	Parvulin-like peptidyl-prolyl isomerase	O	Posttranslational modification, protein turnover, chaperones ;
QD2021_GM001660	43.5	2.5e-66	YP_004580370	COG2850	Ribosomal protein L16 Arg81 hydroxylase, contains JmjC domain	J	Translation, ribosomal structure and biogenesis ;
QD2021_GM001666	87.2	2.1e-108	YP_006723128	COG0606	Predicted ATPase with chaperone activity	O	Posttranslational modification, protein turnover, chaperones ;
QD2021_GM001667	64.9	1.1e-94	YP_006723075	COG0730	Uncharacterized membrane protein YfcA	S	Function unknown ;
QD2021_GM001672	43.6	3.4e-17	YP_003997060	COG0607	Rhodanese-related sulfurtransferase	P	Inorganic ion transport and metabolism ;
QD2021_GM001673	54.5	3.4e-14	YP_004739267	COG0607	Rhodanese-related sulfurtransferase	P	Inorganic ion transport and metabolism ;
QD2021_GM001674	59.4	1.1e-29	YP_006723079	COG0607	Rhodanese-related sulfurtransferase	P	Inorganic ion transport and metabolism ;
QD2021_GM001675	82.7	2.5e-32	YP_006723080	COG0526	Thiol-disulfide isomerase or thioredoxin	O	Posttranslational modification, protein turnover, chaperones ;
QD2021_GM001676	76.1	2.6e-14	YP_006723277	COG3530	Uncharacterized conserved protein, DUF3820 family	S	Function unknown ;
QD2021_GM001679	56.3	1e-64	YP_006723276	COG0628	Predicted PurR-regulated permease PerM	R	General function prediction only ;
QD2021_GM001682	67.7	1e-118	YP_006723274	COG0147	Anthranilate/para-aminobenzoate synthases component I	EH	Amino acid transport and metabolism ; Coenzyme transport and metabolism ;
QD2021_GM001683	45.9	4.9e-45	YP_006723273	COG0115	Branched-chain amino acid aminotransferase/4-amino-4-deoxychorismate lyase	EH	Amino acid transport and metabolism ; Coenzyme transport and metabolism ;
QD2021_GM001685	67.3	1.2e-226	YP_006723300	COG1165	2-succinyl-5-enolpyruvyl-6-hydroxy-3-cyclohexene-1-carboxylate synthase	H	Coenzyme transport and metabolism ;
QD2021_GM001689	46.4	3.7e-49	YP_006723207	COG0673	Predicted dehydrogenase	R	General function prediction only ;
QD2021_GM001698	57	8.3e-70	YP_006723210	COG0438	Glycosyltransferase involved in cell wall bisynthesis	M	Cell wall/membrane/envelope biogenesis ;
QD2021_GM001699	76.1	2.6e-44	YP_006723206	COG2166	Sulfur transfer protein SufE, Fe-S center assembly	O	Posttranslational modification, protein turnover, chaperones ;
QD2021_GM001700	66.2	1.2e-111	YP_006723205	COG0859	ADP-heptose:LPS heptosyltransferase	M	Cell wall/membrane/envelope biogenesis ;
QD2021_GM001702	82.3	1.5e-132	YP_006723456	COG0777	Acetyl-CoA carboxylase beta subunit	I	Lipid transport and metabolism ;
QD2021_GM001703	81.2	4.9e-165	YP_006723455	COG0191	Fructose/tagatose bisphosphate aldolase	G	Carbohydrate transport and metabolism ;
QD2021_GM001704	61.9	1.3e-102	YP_006723454	COG0061	NAD kinase	F	Nucleotide transport and metabolism ;
QD2021_GM001710	67.3	8.8e-122	YP_006722834	COG4774	Outer membrane receptor for monomeric catechols	P	Inorganic ion transport and metabolism ;
QD2021_GM001717	69.8	4e-76	YP_004740209	COG4636	Endonuclease, Uma2 family (restriction endonuclease fold)	R	General function prediction only ;
QD2021_GM001718	96.5	6.8e-41	YP_006723238	COG0211	Ribosomal protein L27	J	Translation, ribosomal structure and biogenesis ;
QD2021_GM001719	73.7	2.2e-47	YP_006723237	COG3743	Predicted 5' DNA nuclease, flap endonuclease-1-like, helix-3-turn-helix (H3TH) domain	L	Replication, recombination and repair ;
QD2021_GM001721	90.7	1e-115	YP_006723006	COG1951	Tartrate dehydratase alpha subunit/Fumarate hydratase class I, N-terminal domain	C	Energy production and conversion ;
QD2021_GM001722	86.9	1.5e-124	YP_006723006	COG1951	Tartrate dehydratase alpha subunit/Fumarate hydratase class I, N-terminal domain	C	Energy production and conversion ;
QD2021_GM001724	76.9	2e-52	YP_006722875	COG0413	Ketopantoate hydroxymethyltransferase	H	Coenzyme transport and metabolism ;
QD2021_GM001725	82	2e-58	YP_006722875	COG0413	Ketopantoate hydroxymethyltransferase	H	Coenzyme transport and metabolism ;
QD2021_GM001726	66.5	2e-82	YP_006722876	COG0664	cAMP-binding domain of CRP or a regulatory subunit of cAMP-dependent protein kinases	T	Signal transduction mechanisms ;
QD2021_GM001727	72	0	YP_006722877	COG2217	Cation transport ATPase	P	Inorganic ion transport and metabolism ;
QD2021_GM001728	71.4	2.9e-12	YP_006722878	COG3197	Uncharacterized protein, possibly involved in nitrogen fixation	P	Inorganic ion transport and metabolism ;
QD2021_GM001730	82.4	8e-262	YP_006722879	COG3278	Cbb3-type cytochrome oxidase, subunit 1	C	Energy production and conversion ;
QD2021_GM001731	66.7	6.9e-17	YP_006722880	COG4736	Cbb3-type cytochrome oxidase, subunit 3	C	Energy production and conversion ;
QD2021_GM001732	73.5	2.9e-117	YP_006722881	COG2010	Cytochrome c, mono- and diheme variants	C	Energy production and conversion ;
QD2021_GM001737	63.8	2.7e-76	YP_006722884	COG2836	Sulfite exporter TauE/SafE	P	Inorganic ion transport and metabolism ;
QD2021_GM001742	44.6	1e-105	YP_004238555	COG2733	Uncharacterized membrane-anchored protein YjiN, DUF445 family	S	Function unknown ;
QD2021_GM001743	72.5	6.6e-63	YP_006723303	COG0229	Peptide methionine sulfoxide reductase MsrB	O	Posttranslational modification, protein turnover, chaperones ;
QD2021_GM001745	65.7	1.1e-183	YP_006723107	COG4771	Outer membrane receptor for ferrienterochelin and colicins	P	Inorganic ion transport and metabolism ;
QD2021_GM001748	49.5	7.5e-55	YP_006723116	COG0791	Cell wall-associated hydrolase, NlpC family	M	Cell wall/membrane/envelope biogenesis ;
QD2021_GM001749	69.2	4.5e-53	YP_004238376	COG0590	tRNA(Arg) A34 adenosine deaminase TadA	J	Translation, ribosomal structure and biogenesis ;
QD2021_GM001750	80.8	6.5e-63	YP_006723248	COG1521	Pantothenate kinase type III	H	Coenzyme transport and metabolism ;
QD2021_GM001752	62.5	1.5e-213	YP_006723247	COG0308	Aminopeptidase N	E	Amino acid transport and metabolism ;
QD2021_GM001753	88.3	8.3e-267	YP_006723002	COG0423	Glycyl-tRNA synthetase (class II)	J	Translation, ribosomal structure and biogenesis ;
QD2021_GM001755	78	1.2e-109	YP_006723053	COG1611	Predicted Rossmann fold nucleotide-binding protein	R	General function prediction only ;
QD2021_GM001756	67.4	1.9e-88	YP_006723052	COG1208	NDP-sugar pyrophosphorylase, includes eIF-2Bgamma, eIF-2Bepsilon, and LPS biosynthesis proteins	JM	Translation, ribosomal structure and biogenesis ; Cell wall/membrane/envelope biogenesis ;
QD2021_GM001757	68.2	9.9e-50	YP_006723365	COG1660	RNase adaptor protein for sRNA GlmZ degradation, contains a P-loop ATPase domain	T	Signal transduction mechanisms ;
QD2021_GM001758	57	2.1e-106	YP_006722968	COG3178	Predicted phosphotransferase, aminoglycoside/choline kinase (APH/ChoK) family	R	General function prediction only ;
QD2021_GM001761	53.9	8.4e-161	YP_005012309	COG0029	Aspartate oxidase	H	Coenzyme transport and metabolism ;
QD2021_GM001762	60.5	2.2e-91	YP_004054442	COG0157	Nicotinate-nucleotide pyrophosphorylase	H	Coenzyme transport and metabolism ;
QD2021_GM001763	49.4	1.1e-239	YP_006723105	COG4206	Outer membrane cobalamin receptor protein	H	Coenzyme transport and metabolism ;
QD2021_GM001765	82.1	2.6e-152	YP_006723316	COG0136	Aspartate-semialdehyde dehydrogenase	E	Amino acid transport and metabolism ;
QD2021_GM001767	68.3	3.3e-131	YP_006722963	COG0053	Divalent metal cation (Fe/Co/Zn/Cd) transporter	P	Inorganic ion transport and metabolism ;
QD2021_GM001768	77.9	5.2e-66	YP_006723720	COG0328	Ribonuclease HI	L	Replication, recombination and repair ;
QD2021_GM001770	83.5	5e-207	YP_006723719	COG0305	Replicative DNA helicase	L	Replication, recombination and repair ;
QD2021_GM001771	66.1	3.6e-84	YP_006254451	COG0464	AAA+-type ATPase, SpoVK/Ycf46/Vps4 family	MDT	Cell wall/membrane/envelope biogenesis ; Cell cycle control, cell division, chromosome partitioning ; Signal transduction mechanisms ;
QD2021_GM001774	68.7	1.2e-147	YP_006426688	COG0318	Acyl-CoA synthetase (AMP-forming)/AMP-acid ligase II	IQ	Lipid transport and metabolism ; Secondary metabolites biosynthesis, transport and catabolism ;
QD2021_GM001783	78.6	9e-86	YP_006723523	COG0193	Peptidyl-tRNA hydrolase	J	Translation, ribosomal structure and biogenesis ;
QD2021_GM001784	82.9	1e-83	YP_006723518	COG0288	Carbonic anhydrase	P	Inorganic ion transport and metabolism ;
QD2021_GM001785	78.9	1.9e-245	YP_006723520	COG0659	Sulfate permease or related transporter, MFS superfamily	P	Inorganic ion transport and metabolism ;
QD2021_GM001789	72.2	1e-73	YP_006723517	COG1045	Serine acetyltransferase	E	Amino acid transport and metabolism ;
QD2021_GM001791	71.2	6.1e-95	YP_006724508	COG0438	Glycosyltransferase involved in cell wall bisynthesis	M	Cell wall/membrane/envelope biogenesis ;
QD2021_GM001792	50.4	4.6e-27	YP_460438	COG0110	Acetyltransferase (isoleucine patch superfamily)	R	General function prediction only ;
QD2021_GM001793	44.1	3.4e-87	YP_006723510	COG0438	Glycosyltransferase involved in cell wall bisynthesis	M	Cell wall/membrane/envelope biogenesis ;
QD2021_GM001795	74.5	3e-65	YP_006723507	COG1835	Peptidoglycan/LPS O-acetylase OafA/YrhL, contains acyltransferase and SGNH-hydrolase domains	M	Cell wall/membrane/envelope biogenesis ;
QD2021_GM001796	67.7	4.3e-81	YP_006722929	COG1216	Glycosyltransferase, GT2 family	G	Carbohydrate transport and metabolism ;
QD2021_GM001798	49.1	5e-73	YP_006722930	COG1215	Glycosyltransferase, catalytic subunit of cellulose synthase and poly-beta-1,6-N-acetylglucosamine synthase	N	Cell motility ;
QD2021_GM001800	41.2	1.2e-27	YP_003998491	COG0463	Glycosyltransferase involved in cell wall bisynthesis	M	Cell wall/membrane/envelope biogenesis ;
QD2021_GM001802	40.4	3e-25	YP_003310985	COG1215	Glycosyltransferase, catalytic subunit of cellulose synthase and poly-beta-1,6-N-acetylglucosamine synthase	N	Cell motility ;
QD2021_GM001803	47	1.7e-66	YP_004237906	COG1216	Glycosyltransferase, GT2 family	G	Carbohydrate transport and metabolism ;
QD2021_GM001806	44.6	7.2e-33	YP_006722931	COG0110	Acetyltransferase (isoleucine patch superfamily)	R	General function prediction only ;
QD2021_GM001807	43.6	4.5e-80	YP_004237908	COG1216	Glycosyltransferase, GT2 family	G	Carbohydrate transport and metabolism ;
QD2021_GM001808	80.2	9.7e-197	YP_006723625	COG0677	UDP-N-acetyl-D-mannosaminuronate dehydrogenase	M	Cell wall/membrane/envelope biogenesis ;
QD2021_GM001809	78	2e-144	YP_006723624	COG0451	Nucleoside-diphosphate-sugar epimerase	M	Cell wall/membrane/envelope biogenesis ;
QD2021_GM001810	69	2.1e-84	YP_006722934	COG0451	Nucleoside-diphosphate-sugar epimerase	M	Cell wall/membrane/envelope biogenesis ;
QD2021_GM001812	70.2	1.3e-189	YP_006723514	COG1696	D-alanyl-lipoteichoic acid acyltransferase DltB, MBOAT superfamily	M	Cell wall/membrane/envelope biogenesis ;
QD2021_GM001816	42.4	4.3e-28	YP_007095297	COG0110	Acetyltransferase (isoleucine patch superfamily)	R	General function prediction only ;
QD2021_GM001817	72.3	7.8e-74	YP_004775041	COG0399	dTDP-4-amino-4,6-dideoxygalactose transaminase	M	Cell wall/membrane/envelope biogenesis ;
QD2021_GM001818	77.7	1e-62	YP_004775041	COG0399	dTDP-4-amino-4,6-dideoxygalactose transaminase	M	Cell wall/membrane/envelope biogenesis ;
QD2021_GM001820	55.5	5.8e-110	YP_006722937	COG1835	Peptidoglycan/LPS O-acetylase OafA/YrhL, contains acyltransferase and SGNH-hydrolase domains	M	Cell wall/membrane/envelope biogenesis ;
QD2021_GM001821	40	4.2e-42	YP_003308602	COG0463	Glycosyltransferase involved in cell wall bisynthesis	M	Cell wall/membrane/envelope biogenesis ;
QD2021_GM001826	61.3	3.3e-214	YP_006722940	COG1132	ABC-type multidrug transport system, ATPase and permease component	V	Defense mechanisms ;
QD2021_GM001827	87.8	3.2e-219	YP_006722885	COG1004	UDP-glucose 6-dehydrogenase	M	Cell wall/membrane/envelope biogenesis ;
QD2021_GM001828	70.3	1.2e-56	YP_006723089	COG0779	Ribosome maturation factor RimP	J	Translation, ribosomal structure and biogenesis ;
QD2021_GM001829	85.2	1.3e-201	YP_006723088	COG0195	Transcription antitermination factor NusA, contains S1 and KH domains	K	Transcription ;
QD2021_GM001831	82.4	0	YP_006723087	COG0532	Translation initiation factor IF-2, a GTPase	J	Translation, ribosomal structure and biogenesis ;
QD2021_GM001832	51.5	2.2e-284	YP_006723086	COG4206	Outer membrane cobalamin receptor protein	H	Coenzyme transport and metabolism ;
QD2021_GM001834	47.4	3.5e-258	YP_006723544	COG4771	Outer membrane receptor for ferrienterochelin and colicins	P	Inorganic ion transport and metabolism ;
QD2021_GM001836	41.3	6.2e-199	YP_862936	COG1629	Outer membrane receptor proteins, mostly Fe transport	P	Inorganic ion transport and metabolism ;
QD2021_GM001838	58.9	9e-223	YP_006723084	COG4206	Outer membrane cobalamin receptor protein	H	Coenzyme transport and metabolism ;
QD2021_GM001840	54.9	3.7e-169	YP_006723083	COG4365	Uncharacterized protein YllA, UPF0747 family	S	Function unknown ;
QD2021_GM001841	54.9	2.3e-191	YP_006723082	COG1388	LysM repeat	M	Cell wall/membrane/envelope biogenesis ;
QD2021_GM001842	82.8	2.6e-132	YP_006723081	COG0331	Malonyl CoA-acyl carrier protein transacylase	I	Lipid transport and metabolism ;
QD2021_GM001843	59.1	3.1e-96	YP_006723285	COG1577	Mevalonate kinase	I	Lipid transport and metabolism ;
QD2021_GM001844	91.8	6.4e-294	YP_006723284	COG1866	Phosphoenolpyruvate carboxykinase, ATP-dependent	C	Energy production and conversion ;
QD2021_GM001845	67.6	1.5e-99	YP_006722996	COG0566	tRNA G18 (ribose-2'-O)-methylase SpoU	J	Translation, ribosomal structure and biogenesis ;
QD2021_GM001846	66.8	1.3e-184	YP_006722995	COG1322	DNA anti-recombination protein (rearrangement mutator) RmuC	L	Replication, recombination and repair ;
QD2021_GM001848	94.2	2.9e-109	YP_006723466	COG0087	Ribosomal protein L3	J	Translation, ribosomal structure and biogenesis ;
QD2021_GM001849	89	4.1e-103	YP_006723467	COG0088	Ribosomal protein L4	J	Translation, ribosomal structure and biogenesis ;
QD2021_GM001850	84	2.5e-36	YP_006723468	COG0089	Ribosomal protein L23	J	Translation, ribosomal structure and biogenesis ;
QD2021_GM001851	91.6	8.1e-144	YP_006723469	COG0090	Ribosomal protein L2	J	Translation, ribosomal structure and biogenesis ;
QD2021_GM001852	87.1	1.1e-39	YP_006426471	COG0185	Ribosomal protein S19	J	Translation, ribosomal structure and biogenesis ;
QD2021_GM001853	92.3	1.4e-61	YP_006723470	COG0091	Ribosomal protein L22	J	Translation, ribosomal structure and biogenesis ;
QD2021_GM001854	90.5	1.2e-114	YP_006723471	COG0092	Ribosomal protein S3	J	Translation, ribosomal structure and biogenesis ;
QD2021_GM001855	92.2	6.2e-71	YP_006723472	COG0197	Ribosomal protein L16/L10AE	J	Translation, ribosomal structure and biogenesis ;
QD2021_GM001856	80.3	1.1e-19	YP_006723473	COG0255	Ribosomal protein L29	J	Translation, ribosomal structure and biogenesis ;
QD2021_GM001857	97.6	6.8e-41	YP_006723474	COG0186	Ribosomal protein S17	J	Translation, ribosomal structure and biogenesis ;
QD2021_GM001858	95.1	1.4e-58	YP_006723475	COG0093	Ribosomal protein L14	J	Translation, ribosomal structure and biogenesis ;
QD2021_GM001859	87.7	9.4e-48	YP_006723476	COG0198	Ribosomal protein L24	J	Translation, ribosomal structure and biogenesis ;
QD2021_GM001860	95.6	2.3e-94	YP_006723477	COG0094	Ribosomal protein L5	J	Translation, ribosomal structure and biogenesis ;
QD2021_GM001861	98.4	2e-29	YP_006723478	COG0199	Ribosomal protein S14	J	Translation, ribosomal structure and biogenesis ;
QD2021_GM001862	78.8	8.4e-54	YP_001192738	COG0096	Ribosomal protein S8	J	Translation, ribosomal structure and biogenesis ;
QD2021_GM001863	86.7	3e-86	YP_006723480	COG0097	Ribosomal protein L6P/L9E	J	Translation, ribosomal structure and biogenesis ;
QD2021_GM001864	81.2	1.2e-43	YP_006723481	COG0256	Ribosomal protein L18	J	Translation, ribosomal structure and biogenesis ;
QD2021_GM001865	84.3	5.6e-74	YP_006723482	COG0098	Ribosomal protein S5	J	Translation, ribosomal structure and biogenesis ;
QD2021_GM001866	87.9	9.2e-21	YP_006723483	COG1841	Ribosomal protein L30/L7E	J	Translation, ribosomal structure and biogenesis ;
QD2021_GM001867	88.6	1.1e-70	YP_006723484	COG0200	Ribosomal protein L15	J	Translation, ribosomal structure and biogenesis ;
QD2021_GM001868	90.2	4.7e-237	YP_006723485	COG0201	Preprotein translocase subunit SecY	U	Intracellular trafficking, secretion, and vesicular transport ;
QD2021_GM001869	97.2	7.5e-33	YP_006723486	COG0361	Translation initiation factor IF-1	J	Translation, ribosomal structure and biogenesis ;
QD2021_GM001870	94.4	3e-61	YP_006723488	COG0099	Ribosomal protein S13	J	Translation, ribosomal structure and biogenesis ;
QD2021_GM001871	96.1	4.6e-65	YP_006723489	COG0100	Ribosomal protein S11	J	Translation, ribosomal structure and biogenesis ;
QD2021_GM001872	86.6	5.5e-97	YP_006723490	COG0522	Ribosomal protein S4 or related protein	J	Translation, ribosomal structure and biogenesis ;
QD2021_GM001873	87.3	6.1e-162	YP_006723491	COG0202	DNA-directed RNA polymerase, alpha subunit/40 kD subunit	K	Transcription ;
QD2021_GM001874	80	1.1e-69	YP_006723492	COG0203	Ribosomal protein L17	J	Translation, ribosomal structure and biogenesis ;
QD2021_GM001876	72.2	9.5e-47	YP_006723498	COG0251	Enamine deaminase RidA, house cleaning of reactive enamine intermediates, YjgF/YER057c/UK114 family	V	Defense mechanisms ;
QD2021_GM001877	64.1	0	YP_006723499	COG1452	LPS assembly outer membrane protein LptD (organic solvent tolerance protein OstA)	M	Cell wall/membrane/envelope biogenesis ;
QD2021_GM001878	63.6	2.9e-156	YP_006723500	COG0860	N-acetylmuramoyl-L-alanine amidase	M	Cell wall/membrane/envelope biogenesis ;
QD2021_GM001880	74.7	2.9e-28	YP_004238036	COG0268	Ribosomal protein S20	J	Translation, ribosomal structure and biogenesis ;
QD2021_GM001881	84.5	7.5e-157	YP_006723124	COG0180	Tryptophanyl-tRNA synthetase	J	Translation, ribosomal structure and biogenesis ;
QD2021_GM001882	73.3	9.5e-53	YP_006723197	COG0757	3-dehydroquinate dehydratase	E	Amino acid transport and metabolism ;
QD2021_GM001883	64.5	3.5e-185	YP_006723426	COG0265	Periplasmic serine protease, S1-C subfamily, contain C-terminal PDZ domain	O	Posttranslational modification, protein turnover, chaperones ;
QD2021_GM001884	93.5	7.5e-226	YP_006723425	COG0826	Collagenase-like protease, PrtC family	O	Posttranslational modification, protein turnover, chaperones ;
QD2021_GM001885	90.8	1.3e-35	YP_006723424	COG1141	Ferredoxin	C	Energy production and conversion ;
QD2021_GM001886	47.7	2.9e-99	YP_006723494	COG0526	Thiol-disulfide isomerase or thioredoxin	O	Posttranslational modification, protein turnover, chaperones ;
QD2021_GM001887	54.3	2.4e-54	YP_006723423	COG0212	5-formyltetrahydrofolate cyclo-ligase	H	Coenzyme transport and metabolism ;
QD2021_GM001891	62.9	1.2e-79	YP_006723125	COG1011	FMN phosphatase YigB, HAD superfamily	H	Coenzyme transport and metabolism ;
QD2021_GM001893	69.6	2.4e-70	YP_006723127	COG1595	DNA-directed RNA polymerase specialized sigma subunit, sigma24 family	K	Transcription ;
QD2021_GM001895	70.3	3e-70	YP_006723262	COG0597	Lipoprotein signal peptidase	MU	Cell wall/membrane/envelope biogenesis ; Intracellular trafficking, secretion, and vesicular transport ;
QD2021_GM001896	87.3	1.1e-55	YP_006723263	COG1734	RNA polymerase-binding transcription factor DksA	J	Translation, ribosomal structure and biogenesis ;
QD2021_GM001897	59.2	6.3e-67	YP_006723261	COG2949	Uncharacterized periplasmic protein SanA, affects membrane permeability for vancomycin	M	Cell wall/membrane/envelope biogenesis ;
QD2021_GM001899	87.4	1.4e-253	YP_006723264	COG0060	Isoleucyl-tRNA synthetase	J	Translation, ribosomal structure and biogenesis ;
QD2021_GM001904	75.7	1.9e-170	YP_006723164	COG1754	Uncharacterized C-terminal domain of topoisomerase IA	S	Function unknown ;
QD2021_GM001907	50	2.6e-84	YP_006723163	COG0010	Arginase family enzyme	E	Amino acid transport and metabolism ;
QD2021_GM001909	75.7	1.2e-112	YP_006723162	COG1216	Glycosyltransferase, GT2 family	G	Carbohydrate transport and metabolism ;
QD2021_GM001911	66.2	1.7e-139	YP_006723160	COG0472	UDP-N-acetylmuramyl pentapeptide phosphotransferase/UDP-N-acetylglucosamine-1-phosphate transferase	M	Cell wall/membrane/envelope biogenesis ;
QD2021_GM001912	63	5.6e-94	YP_006723159	COG1596	Periplasmic protein involved in polysaccharide export, contains SLBB domain of the beta-grasp fold	M	Cell wall/membrane/envelope biogenesis ;
QD2021_GM001913	57.9	4.5e-278	YP_006723158	COG3944	Capsular polysaccharide biosynthesis protein	M	Cell wall/membrane/envelope biogenesis ;
QD2021_GM001915	74.8	8.8e-105	YP_006723329	COG0020	Undecaprenyl pyrophosphate synthase	I	Lipid transport and metabolism ;
QD2021_GM001917	75.8	1e-268	YP_006723330	COG4775	Outer membrane protein assembly factor BamA	M	Cell wall/membrane/envelope biogenesis ;
QD2021_GM001918	62.9	3.2e-56	YP_006723331	COG2825	Periplasmic chaperone for outer membrane proteins, Skp family	MO	Cell wall/membrane/envelope biogenesis ; Posttranslational modification, protein turnover, chaperones ;
QD2021_GM001919	64.5	5.8e-52	YP_006723332	COG2825	Periplasmic chaperone for outer membrane proteins, Skp family	MO	Cell wall/membrane/envelope biogenesis ; Posttranslational modification, protein turnover, chaperones ;
QD2021_GM001920	62.2	4.6e-54	YP_006723333	COG0824	Acyl-CoA thioesterase FadM	I	Lipid transport and metabolism ;
QD2021_GM001921	69.8	5.3e-109	YP_006723334	COG1091	dTDP-4-dehydrorhamnose reductase	M	Cell wall/membrane/envelope biogenesis ;
QD2021_GM001928	53.1	5.4e-160	YP_006723102	COG0729	Outer membrane translocation and assembly module TamA	M	Cell wall/membrane/envelope biogenesis ;
QD2021_GM001929	76.4	2.6e-115	YP_006723614	COG0300	Short-chain dehydrogenase	R	General function prediction only ;
QD2021_GM001930	61.6	1.1e-133	YP_006723613	COG0128	5-enolpyruvylshikimate-3-phosphate synthase	E	Amino acid transport and metabolism ;
QD2021_GM001931	90.6	5.6e-48	YP_006723612	COG1694	NTP pyrophosphatase, house-cleaning of non-canonical NTPs	V	Defense mechanisms ;
QD2021_GM001932	52.6	3.9e-26	YP_006426925	COG1396	Transcriptional regulator, contains XRE-family HTH domain	K	Transcription ;
QD2021_GM001935	66	2.2e-66	YP_004740209	COG4636	Endonuclease, Uma2 family (restriction endonuclease fold)	R	General function prediction only ;
QD2021_GM001938	97.6	5.1e-41	YP_006723610	COG0254	Ribosomal protein L31	J	Translation, ribosomal structure and biogenesis ;
QD2021_GM001939	76.9	1.3e-179	YP_006723609	COG1207	Bifunctional protein GlmU, N-acetylglucosamine-1-phosphate-uridyltransferase/glucosamine-1-phosphate-acetyltransferase	M	Cell wall/membrane/envelope biogenesis ;
QD2021_GM001944	54.3	5.4e-221	YP_006723270	COG4771	Outer membrane receptor for ferrienterochelin and colicins	P	Inorganic ion transport and metabolism ;
QD2021_GM001946	91.8	5e-253	YP_006722900	COG2070	NAD(P)H-dependent flavin oxidoreductase YrpB, nitropropane dioxygenase family	R	General function prediction only ;
QD2021_GM001948	84.8	8.9e-86	YP_006723546	COG0817	Holliday junction resolvasome RuvABC endonuclease subunit	L	Replication, recombination and repair ;
QD2021_GM001954	58.6	3.7e-169	YP_004239283	COG2185	Methylmalonyl-CoA mutase, C-terminal domain/subunit (cobalamin-binding)	I	Lipid transport and metabolism ;
QD2021_GM001956	91.4	9.4e-76	YP_006722889	COG0102	Ribosomal protein L13	J	Translation, ribosomal structure and biogenesis ;
QD2021_GM001957	85.9	1.9e-58	YP_006722890	COG0103	Ribosomal protein S9	J	Translation, ribosomal structure and biogenesis ;
QD2021_GM001958	90	3e-124	YP_006722891	COG0052	Ribosomal protein S2	J	Translation, ribosomal structure and biogenesis ;
QD2021_GM001959	87.8	8e-201	YP_006723359	COG0488	ATPase components of ABC transporters with duplicated ATPase domains	R	General function prediction only ;
QD2021_GM001961	73.5	2.9e-58	YP_006723360	COG0691	tmRNA-binding protein	O	Posttranslational modification, protein turnover, chaperones ;
QD2021_GM001963	86.2	1.6e-90	YP_006723362	COG0217	Transcriptional and/or translational regulatory protein YebC/TACO1	KJ	Transcription ; Translation, ribosomal structure and biogenesis ;
QD2021_GM001964	53.5	6.5e-74	YP_006867886	COG1397	ADP-ribosylglycohydrolase	O	Posttranslational modification, protein turnover, chaperones ;
QD2021_GM001967	62.4	1.9e-29	YP_006723024	COG2388	Predicted acetyltransferase, GNAT superfamily	R	General function prediction only ;
QD2021_GM001968	63.9	2.6e-117	YP_006722799	COG2021	Homoserine acetyltransferase	E	Amino acid transport and metabolism ;
QD2021_GM001969	83.9	2.1e-246	YP_006722800	COG0527	Aspartokinase	E	Amino acid transport and metabolism ;
QD2021_GM001970	78	1e-44	YP_003089924	COG2076	Multidrug transporter EmrE and related cation transporters	V	Defense mechanisms ;
QD2021_GM001971	52.1	1.3e-127	YP_002346033	COG4099	Predicted peptidase	R	General function prediction only ;
QD2021_GM001973	62.3	2.2e-57	YP_862112	COG0456	Ribosomal protein S18 acetylase RimI and related acetyltransferases	J	Translation, ribosomal structure and biogenesis ;
QD2021_GM001974	51.7	1e-29	YP_004788205	COG2315	Predicted DNA-binding protein with 聭double-wing聮 structural motif, MmcQ/YjbR family	K	Transcription ;
QD2021_GM001975	40	1.1e-15	YP_672708	COG3865	Glyoxalase superfamily enzyme, possibly 3-demethylubiquinone-9 3-methyltransferase	R	General function prediction only ;
QD2021_GM001977	56	1.1e-41	YP_003999260	COG3832	Uncharacterized conserved protein YndB, AHSA1/START domain	S	Function unknown ;
QD2021_GM001979	62.7	8e-57	YP_006257122	COG0456	Ribosomal protein S18 acetylase RimI and related acetyltransferases	J	Translation, ribosomal structure and biogenesis ;
QD2021_GM001981	90.5	7.9e-201	YP_006722801	COG0626	Cystathionine beta-lyase/cystathionine gamma-synthase	E	Amino acid transport and metabolism ;
QD2021_GM001983	79.1	5.2e-223	YP_006723323	COG2265	tRNA/tmRNA/rRNA uracil-C5-methylase, TrmA/RlmC/RlmD family	J	Translation, ribosomal structure and biogenesis ;
QD2021_GM001984	50.5	4.2e-236	YP_005008104	COG5549	Predicted Zn-dependent protease	O	Posttranslational modification, protein turnover, chaperones ;
QD2021_GM001987	83.1	2.8e-157	YP_006722572	COG0646	Methionine synthase I (cobalamin-dependent), methyltransferase domain	E	Amino acid transport and metabolism ;
QD2021_GM001989	72.3	0	YP_007671241	COG1410	Methionine synthase I, cobalamin-binding domain	E	Amino acid transport and metabolism ;
QD2021_GM001990	72.6	4.7e-135	YP_004788429	COG0685	5,10-methylenetetrahydrofolate reductase	E	Amino acid transport and metabolism ;
QD2021_GM001993	74	3.5e-231	YP_006723439	COG1132	ABC-type multidrug transport system, ATPase and permease component	V	Defense mechanisms ;
QD2021_GM001995	68.7	1.9e-122	YP_006722948	COG0781	Transcription termination factor NusB	K	Transcription ;
QD2021_GM001997	63.6	2.7e-31	YP_006722946	COG1862	Preprotein translocase subunit YajC	U	Intracellular trafficking, secretion, and vesicular transport ;
QD2021_GM001998	64.5	9.2e-264	YP_006722969	COG0507	ATP-dependent exoDNAse (exonuclease V), alpha subunit, helicase superfamily I	L	Replication, recombination and repair ;
QD2021_GM001999	66.4	6.8e-39	YP_006722845	COG1539	Dihydroneopterin aldolase	H	Coenzyme transport and metabolism ;
QD2021_GM002000	72.8	1.5e-131	YP_004238178	COG0379	Quinolinate synthase	H	Coenzyme transport and metabolism ;
QD2021_GM002001	67.2	6.9e-65	YP_006722847	COG0194	Guanylate kinase	F	Nucleotide transport and metabolism ;
QD2021_GM002002	61.7	5.9e-97	YP_006722848	COG1561	Uncharacterized conserved protein YicC, UPF0701 family	S	Function unknown ;
QD2021_GM002003	50.9	1.5e-28	YP_004788205	COG2315	Predicted DNA-binding protein with 聭double-wing聮 structural motif, MmcQ/YjbR family	K	Transcription ;
QD2021_GM002007	78.4	1.9e-162	YP_006723646	COG0763	Lipid A disaccharide synthetase	M	Cell wall/membrane/envelope biogenesis ;
QD2021_GM002008	43.2	9e-132	YP_006723593	COG0658	Predicted membrane metal-binding protein	R	General function prediction only ;
QD2021_GM002010	90.1	0	YP_006723595	COG1053	Succinate dehydrogenase/fumarate reductase, flavoprotein subunit	C	Energy production and conversion ;
QD2021_GM002011	94	7.6e-136	YP_006723596	COG0479	Succinate dehydrogenase/fumarate reductase, Fe-S protein subunit	C	Energy production and conversion ;
QD2021_GM002015	61.5	1.1e-64	YP_006723577	COG5403	Uncharacterized protein	S	Function unknown ;
QD2021_GM002016	48.6	1.5e-32	YP_006426537	COG1525	Endonuclease YncB, thermonuclease family	L	Replication, recombination and repair ;
QD2021_GM002018	84.1	2.7e-27	YP_004054518	COG3655	DNA-binding transcriptional regulator, XRE family	K	Transcription ;
QD2021_GM002019	84.7	4.9e-295	YP_006724378	COG0173	Aspartyl-tRNA synthetase	J	Translation, ribosomal structure and biogenesis ;
QD2021_GM002022	69.6	3.5e-70	YP_006722962	COG0237	Dephospho-CoA kinase	H	Coenzyme transport and metabolism ;
QD2021_GM002023	91.3	2.7e-158	YP_006722961	COG0491	Glyoxylase or a related metal-dependent hydrolase, beta-lactamase superfamily II	R	General function prediction only ;
QD2021_GM002024	91.2	1.3e-175	YP_006722960	COG2255	Holliday junction resolvasome RuvABC, ATP-dependent DNA helicase subunit	L	Replication, recombination and repair ;
QD2021_GM002025	58.7	5.3e-128	YP_004788188	COG1228	Imidazolonepropionase or related amidohydrolase	Q	Secondary metabolites biosynthesis, transport and catabolism ;
QD2021_GM002026	43.9	9e-62	YP_004318511	COG0010	Arginase family enzyme	E	Amino acid transport and metabolism ;
QD2021_GM002027	54.4	6.1e-44	YP_001194816	COG0431	NAD(P)H-dependent FMN reductase	C	Energy production and conversion ;
QD2021_GM002028	80.4	4.5e-160	YP_006722973	COG0276	Protoheme ferro-lyase (ferrochelatase)	H	Coenzyme transport and metabolism ;
QD2021_GM002029	80.5	3.9e-136	YP_006722972	COG0694	Fe-S cluster biogenesis protein NfuA, 4Fe-4S-binding domain	O	Posttranslational modification, protein turnover, chaperones ;
QD2021_GM002030	88.4	1.7e-86	YP_006722971	COG0663	Carbonic anhydrase or acetyltransferase, isoleucine patch superfamily	R	General function prediction only ;
QD2021_GM002031	74.9	9.4e-104	YP_006723436	COG2120	N-acetylglucosaminyl deacetylase, LmbE family	G	Carbohydrate transport and metabolism ;
QD2021_GM002032	60.9	5.3e-150	YP_006723414	COG1012	Acyl-CoA reductase or other NAD-dependent aldehyde dehydrogenase	C	Energy production and conversion ;
QD2021_GM002034	44.9	4e-109	YP_006427428	COG0471	Di- and tricarboxylate transporter	G	Carbohydrate transport and metabolism ;
QD2021_GM002035	61.8	7.3e-76	YP_006723227	COG0491	Glyoxylase or a related metal-dependent hydrolase, beta-lactamase superfamily II	R	General function prediction only ;
QD2021_GM002038	70.6	1.2e-127	YP_006723748	COG0223	Methionyl-tRNA formyltransferase	J	Translation, ribosomal structure and biogenesis ;
QD2021_GM002040	77.1	2.5e-104	YP_006723265	COG0436	Aspartate/methionine/tyrosine aminotransferase	E	Amino acid transport and metabolism ;
QD2021_GM002041	64.7	2.2e-125	YP_006723236	COG0812	UDP-N-acetylenolpyruvoylglucosamine reductase	M	Cell wall/membrane/envelope biogenesis ;
QD2021_GM002042	57.4	4.8e-31	YP_006722966	COG4767	Glycopeptide antibiotics resistance protein	V	Defense mechanisms ;
QD2021_GM002043	65	3.7e-206	YP_006722967	COG0815	Apolipoprotein N-acyltransferase	M	Cell wall/membrane/envelope biogenesis ;
QD2021_GM002044	89.4	2.6e-26	YP_006723169	COG0227	Ribosomal protein L28	J	Translation, ribosomal structure and biogenesis ;
QD2021_GM002045	93.3	4.4e-26	YP_004238756	COG0267	Ribosomal protein L33	J	Translation, ribosomal structure and biogenesis ;
QD2021_GM002047	89	9.7e-157	YP_006723166	COG0552	Signal recognition particle GTPase	U	Intracellular trafficking, secretion, and vesicular transport ;
QD2021_GM002048	63.6	9.8e-24	YP_003882936	COG2261	Uncharacterized membrane protein YeaQ/YmgE, transglycosylase-associated protein family	R	General function prediction only ;
QD2021_GM002049	54.1	1.5e-171	YP_006723892	COG0616	Periplasmic serine protease, ClpP class	O	Posttranslational modification, protein turnover, chaperones ;
QD2021_GM002050	48.9	5.8e-32	YP_006723893	COG0801	7,8-dihydro-6-hydroxymethylpterin-pyrophosphokinase	H	Coenzyme transport and metabolism ;
QD2021_GM002051	63.1	1.3e-173	YP_006723894	COG2885	Outer membrane protein OmpA and related peptidoglycan-associated (lipo)proteins	M	Cell wall/membrane/envelope biogenesis ;
QD2021_GM002052	68.5	1.3e-195	YP_006723895	COG2885	Outer membrane protein OmpA and related peptidoglycan-associated (lipo)proteins	M	Cell wall/membrane/envelope biogenesis ;
QD2021_GM002053	65.6	1.7e-181	YP_006723895	COG2885	Outer membrane protein OmpA and related peptidoglycan-associated (lipo)proteins	M	Cell wall/membrane/envelope biogenesis ;
QD2021_GM002054	58	6.9e-216	YP_006723749	COG0514	Superfamily II DNA helicase RecQ	L	Replication, recombination and repair ;
QD2021_GM002055	89.4	1.6e-226	YP_006723037	COG1160	Predicted GTPases	R	General function prediction only ;
QD2021_GM002056	82.4	2e-100	YP_006722850	COG0035	Uracil phosphoribosyltransferase	F	Nucleotide transport and metabolism ;
QD2021_GM002057	50.3	1.2e-38	YP_006723552	COG1040	Predicted amidophosphoribosyltransferases	R	General function prediction only ;
QD2021_GM002059	85.7	1.7e-71	YP_006723538	COG0720	6-pyruvoyl-tetrahydropterin synthase	H	Coenzyme transport and metabolism ;
QD2021_GM002060	75.9	8.5e-117	YP_006723537	COG2908	UDP-2,3-diacylglucosamine pyrophosphatase LpxH	M	Cell wall/membrane/envelope biogenesis ;
QD2021_GM002061	66.8	5.7e-123	YP_006723685	COG0318	Acyl-CoA synthetase (AMP-forming)/AMP-acid ligase II	IQ	Lipid transport and metabolism ; Secondary metabolites biosynthesis, transport and catabolism ;
QD2021_GM002062	67.2	5e-95	YP_006723643	COG1512	Uncharacterized membrane protein YgcG, contains a TPM-fold domain	S	Function unknown ;
QD2021_GM002063	62.6	5.5e-43	YP_006723642	COG3762	Uncharacterized membrane protein	S	Function unknown ;
QD2021_GM002064	83.5	8e-88	YP_006723641	COG1704	Uncharacterized conserved protein	S	Function unknown ;
QD2021_GM002066	79.1	1.4e-67	YP_006723640	COG0262	Dihydrofolate reductase	H	Coenzyme transport and metabolism ;
QD2021_GM002068	99.3	5.6e-170	YP_007547172	COG2367	Beta-lactamase class A	V	Defense mechanisms ;
QD2021_GM002069	100	2.3e-159	YP_007547184	COG3231	Aminoglycoside phosphotransferase	J	Translation, ribosomal structure and biogenesis ;
QD2021_GM002071	100	4.1e-176	YP_007547171	COG2826	Transposase and inactivated derivatives, IS30 family	X	Mobilome: prophages, transposons;
QD2021_GM002072	49.6	3.7e-215	YP_006723377	COG1629	Outer membrane receptor proteins, mostly Fe transport	P	Inorganic ion transport and metabolism ;
QD2021_GM002073	82.8	2.1e-193	YP_006722550	COG0144	16S rRNA C967 or C1407 C5-methylase, RsmB/RsmF family	J	Translation, ribosomal structure and biogenesis ;
QD2021_GM002075	54.8	6.7e-35	YP_002016013	COG0864	Metal-responsive transcriptional regulator, contains CopG/Arc/MetJ DNA-binding domain	K	Transcription ;
QD2021_GM002077	56.8	7.3e-86	YP_001084815	COG0609	ABC-type Fe3+-siderophore transport system, permease component	P	Inorganic ion transport and metabolism ;
QD2021_GM002078	44.9	2.7e-43	YP_001084814	COG1120	ABC-type cobalamin/Fe3+-siderophores transport system, ATPase component	PH	Inorganic ion transport and metabolism ; Coenzyme transport and metabolism ;
QD2021_GM002080	74.3	9.6e-34	YP_001197155	COG0831	Urease gamma subunit	E	Amino acid transport and metabolism ;
QD2021_GM002081	64.7	2.6e-37	YP_006427646	COG0832	Urease beta subunit	E	Amino acid transport and metabolism ;
QD2021_GM002082	70.6	7.4e-241	YP_006427647	COG0804	Urease alpha subunit	E	Amino acid transport and metabolism ;
QD2021_GM002083	43.1	1e-23	YP_003121173	COG2371	Urease accessory protein UreE	O	Posttranslational modification, protein turnover, chaperones ;
QD2021_GM002084	44.9	3.7e-49	YP_005006248	COG0830	Urease accessory protein UreF	O	Posttranslational modification, protein turnover, chaperones ;
QD2021_GM002085	78.6	4.4e-86	YP_006427651	COG0378	Ni2+-binding GTPase involved in regulation of expression and maturation of urease and hydrogenase	O	Posttranslational modification, protein turnover, chaperones ;
QD2021_GM002087	52.7	5.7e-27	YP_006873982	COG0375	Zn finger protein HypA/HybF (possibly regulating hydrogenase expression)	R	General function prediction only ;
QD2021_GM002088	82	1.8e-107	YP_006873983	COG0378	Ni2+-binding GTPase involved in regulation of expression and maturation of urease and hydrogenase	O	Posttranslational modification, protein turnover, chaperones ;
QD2021_GM002091	72	1e-45	YP_006723733	COG0346	Catechol 2,3-dioxygenase or other lactoylglutathione lyase family enzyme	Q	Secondary metabolites biosynthesis, transport and catabolism ;
QD2021_GM002092	76.6	2.8e-157	YP_006723734	COG3407	Mevalonate pyrophosphate decarboxylase	I	Lipid transport and metabolism ;
QD2021_GM002093	65.3	6.2e-226	YP_006723735	COG1022	Long-chain acyl-CoA synthetase (AMP-forming)	I	Lipid transport and metabolism ;
QD2021_GM002094	55.1	1.9e-102	YP_006723901	COG0451	Nucleoside-diphosphate-sugar epimerase	M	Cell wall/membrane/envelope biogenesis ;
QD2021_GM002095	76.2	1.2e-112	YP_006723900	COG0596	Pimeloyl-ACP methyl ester carboxylesterase	HR	Coenzyme transport and metabolism ; General function prediction only ;
QD2021_GM002096	54.2	0	YP_004316335	COG4206	Outer membrane cobalamin receptor protein	H	Coenzyme transport and metabolism ;
QD2021_GM002098	81.4	2.8e-282	YP_006723604	COG0018	Arginyl-tRNA synthetase	J	Translation, ribosomal structure and biogenesis ;
QD2021_GM002100	54.5	4.6e-99	YP_006723673	COG0318	Acyl-CoA synthetase (AMP-forming)/AMP-acid ligase II	IQ	Lipid transport and metabolism ; Secondary metabolites biosynthesis, transport and catabolism ;
QD2021_GM002101	46.3	1.2e-23	YP_006417904	COG1186	Protein chain release factor B	J	Translation, ribosomal structure and biogenesis ;
QD2021_GM002102	93.8	4e-182	YP_006723576	COG1899	Deoxyhypusine synthase	OJ	Posttranslational modification, protein turnover, chaperones ; Translation, ribosomal structure and biogenesis ;
QD2021_GM002103	81	6.7e-151	YP_004238617	COG0468	RecA/RadA recombinase	L	Replication, recombination and repair ;
QD2021_GM002106	40.1	6.8e-29	YP_006866985	COG3415	Transposase	X	Mobilome: prophages, transposons;
QD2021_GM002107	90.4	6.2e-170	YP_006723843	COG0057	Glyceraldehyde-3-phosphate dehydrogenase/erythrose-4-phosphate dehydrogenase	G	Carbohydrate transport and metabolism ;
QD2021_GM002108	80.2	3.4e-138	YP_006723842	COG0205	6-phosphofructokinase	G	Carbohydrate transport and metabolism ;
QD2021_GM002114	51.3	3.9e-239	YP_006723841	COG4771	Outer membrane receptor for ferrienterochelin and colicins	P	Inorganic ion transport and metabolism ;
QD2021_GM002116	94.8	1.7e-155	YP_006723824	COG0074	Succinyl-CoA synthetase, alpha subunit	C	Energy production and conversion ;
QD2021_GM002118	76	2.5e-131	YP_006723710	COG4152	ABC-type uncharacterized transport system, ATPase component	R	General function prediction only ;
QD2021_GM002119	89.8	5.8e-173	YP_006723835	COG0042	tRNA-dihydrouridine synthase	J	Translation, ribosomal structure and biogenesis ;
QD2021_GM002123	76.1	1.7e-108	YP_006724307	COG0149	Triosephosphate isomerase	G	Carbohydrate transport and metabolism ;
QD2021_GM002124	78.1	1.3e-117	YP_006722792	COG2264	Ribosomal protein L11 methylase PrmA	J	Translation, ribosomal structure and biogenesis ;
QD2021_GM002125	57.1	8.3e-129	YP_006418591	COG0438	Glycosyltransferase involved in cell wall bisynthesis	M	Cell wall/membrane/envelope biogenesis ;
QD2021_GM002126	70	2.5e-304	YP_006723008	COG0306	Phosphate/sulfate permease	P	Inorganic ion transport and metabolism ;
QD2021_GM002127	70.1	6.5e-79	YP_004740209	COG4636	Endonuclease, Uma2 family (restriction endonuclease fold)	R	General function prediction only ;
QD2021_GM002132	92.1	1.5e-131	YP_006723192	COG2197	DNA-binding response regulator, NarL/FixJ family, contains REC and HTH domains	TK	Signal transduction mechanisms ; Transcription ;
QD2021_GM002133	82.9	1.3e-119	YP_006723193	COG0476	Molybdopterin or thiamine biosynthesis adenylyltransferase	H	Coenzyme transport and metabolism ;
QD2021_GM002134	91.2	3.2e-235	YP_006723639	COG0621	tRNA A37 methylthiotransferase MiaB	J	Translation, ribosomal structure and biogenesis ;
QD2021_GM002135	63.5	2.2e-35	YP_006723837	COG0797	Rare lipoprotein A, peptidoglycan hydrolase digesting "naked" glycans, contains C-terminal SPOR domain	M	Cell wall/membrane/envelope biogenesis ;
QD2021_GM002136	75.8	1.2e-114	YP_006723836	COG0708	Exonuclease III	L	Replication, recombination and repair ;
QD2021_GM002137	81.9	1.6e-257	YP_006722708	COG2204	DNA-binding transcriptional response regulator, NtrC family, contains REC, AAA-type ATPase, and a Fis-type DNA-binding domains	T	Signal transduction mechanisms ;
QD2021_GM002138	68.7	2.5e-160	YP_006723818	COG1078	HD superfamily phosphohydrolase	R	General function prediction only ;
QD2021_GM002139	77.6	4.1e-153	YP_006723819	COG1044	UDP-3-O-[3-hydroxymyristoyl] glucosamine N-acyltransferase	M	Cell wall/membrane/envelope biogenesis ;
QD2021_GM002140	87.7	8.7e-239	YP_006723820	COG0774	UDP-3-O-acyl-N-acetylglucosamine deacetylase	M	Cell wall/membrane/envelope biogenesis ;
QD2021_GM002141	89.3	3e-135	YP_006723821	COG1043	Acyl-[acyl carrier protein]--UDP-N-acetylglucosamine O-acyltransferase	M	Cell wall/membrane/envelope biogenesis ;
QD2021_GM002142	95.7	7.1e-99	YP_006723822	COG0231	Translation elongation factor P (EF-P)/translation initiation factor 5A (eIF-5A)	J	Translation, ribosomal structure and biogenesis ;
QD2021_GM002143	78.5	2.5e-138	YP_006723823	COG1044	UDP-3-O-[3-hydroxymyristoyl] glucosamine N-acyltransferase	M	Cell wall/membrane/envelope biogenesis ;
QD2021_GM002144	76.5	1.4e-198	YP_006723838	COG0544	FKBP-type peptidyl-prolyl cis-trans isomerase (trigger factor)	O	Posttranslational modification, protein turnover, chaperones ;
QD2021_GM002148	79.2	1.9e-62	YP_006723922	COG0589	Nucleotide-binding universal stress protein, UspA family	T	Signal transduction mechanisms ;
QD2021_GM002149	43.1	2.9e-46	YP_003997841	COG2353	Polyisoprenoid-binding periplasmic protein YceI	R	General function prediction only ;
QD2021_GM002150	68.6	1.1e-132	YP_006723597	COG0389	Nucleotidyltransferase/DNA polymerase involved in DNA repair	L	Replication, recombination and repair ;
QD2021_GM002151	82.6	1.1e-129	YP_006723718	COG0005	Purine nucleoside phosphorylase	F	Nucleotide transport and metabolism ;
QD2021_GM002152	73.7	1.7e-151	YP_006723717	COG1663	Tetraacyldisaccharide-1-P 4'-kinase	M	Cell wall/membrane/envelope biogenesis ;
QD2021_GM002154	71.5	3.4e-187	YP_006723663	COG1007	NADH:ubiquinone oxidoreductase subunit 2 (chain N)	C	Energy production and conversion ;
QD2021_GM002155	65.8	1.6e-184	YP_006723662	COG1008	NADH:ubiquinone oxidoreductase subunit 4 (chain M)	C	Energy production and conversion ;
QD2021_GM002156	75.2	5.3e-279	YP_006723661	COG1009	NADH:ubiquinone oxidoreductase subunit 5 (chain L)/Multisubunit Na+/H+ antiporter, MnhA subunit	CP	Energy production and conversion ; Inorganic ion transport and metabolism ;
QD2021_GM002157	79.4	2.5e-43	YP_006723660	COG0713	NADH:ubiquinone oxidoreductase subunit 11 or 4L (chain K)	C	Energy production and conversion ;
QD2021_GM002158	71.5	2e-60	YP_006723659	COG0839	NADH:ubiquinone oxidoreductase subunit 6 (chain J)	C	Energy production and conversion ;
QD2021_GM002159	82.2	1.1e-72	YP_006723658	COG1143	Formate hydrogenlyase subunit 6/NADH:ubiquinone oxidoreductase 23 kD subunit (chain I)	C	Energy production and conversion ;
QD2021_GM002160	77.4	5.5e-161	YP_006723657	COG1005	NADH:ubiquinone oxidoreductase subunit 1 (chain H)	C	Energy production and conversion ;
QD2021_GM002161	85	1.4e-169	YP_006723656	COG1034	NADH dehydrogenase/NADH:ubiquinone oxidoreductase 75 kD subunit (chain G)	C	Energy production and conversion ;
QD2021_GM002163	93.1	6.2e-250	YP_006723655	COG1894	NADH:ubiquinone oxidoreductase, NADH-binding 51 kD subunit (chain F)	C	Energy production and conversion ;
QD2021_GM002164	88.6	2.1e-81	YP_006723654	COG1905	NADH:ubiquinone oxidoreductase 24 kD subunit (chain E)	C	Energy production and conversion ;
QD2021_GM002165	84.9	3.4e-128	YP_006723653	COG0649	NADH:ubiquinone oxidoreductase 49 kD subunit (chain D)	C	Energy production and conversion ;
QD2021_GM002167	78	1e-72	YP_006723652	COG0852	NADH:ubiquinone oxidoreductase 27 kD subunit (chain C)	C	Energy production and conversion ;
QD2021_GM002168	80.1	8.3e-84	YP_006723651	COG0377	NADH:ubiquinone oxidoreductase 20 kD subunit (chhain B) or related Fe-S oxidoreductase	C	Energy production and conversion ;
QD2021_GM002169	75.6	1.2e-49	YP_006723650	COG0838	NADH:ubiquinone oxidoreductase subunit 3 (chain A)	C	Energy production and conversion ;
QD2021_GM002172	48.6	2.4e-57	YP_006428212	COG0456	Ribosomal protein S18 acetylase RimI and related acetyltransferases	J	Translation, ribosomal structure and biogenesis ;
QD2021_GM002173	79.4	2.1e-97	YP_006723647	COG2738	Zn-dependent membrane protease YugP	O	Posttranslational modification, protein turnover, chaperones ;
QD2021_GM002175	71.9	3.8e-67	YP_006722687	COG1739	Putative translation regulator, IMPACT (imprinted ancient) protein family	R	General function prediction only ;
QD2021_GM002176	66.9	6e-128	YP_006722710	COG1985	Pyrimidine reductase, riboflavin biosynthesis	H	Coenzyme transport and metabolism ;
QD2021_GM002177	61.4	8.5e-42	YP_003124089	COG2350	Uncharacterized conserved protein YciI, contains a putative active-site phosphohistidine	R	General function prediction only ;
QD2021_GM002180	64	9.3e-83	YP_006722712	COG0169	Shikimate 5-dehydrogenase	E	Amino acid transport and metabolism ;
QD2021_GM002181	49.6	3.4e-89	YP_004580248	COG2356	Endonuclease I	L	Replication, recombination and repair ;
QD2021_GM002182	58	4.7e-71	YP_006723929	COG2356	Endonuclease I	L	Replication, recombination and repair ;
QD2021_GM002183	64.2	1.8e-136	YP_006723930	COG4591	ABC-type transport system, involved in lipoprotein release, permease component	M	Cell wall/membrane/envelope biogenesis ;
QD2021_GM002184	81.4	7.4e-49	YP_006723931	COG0858	Ribosome-binding factor A	J	Translation, ribosomal structure and biogenesis ;
QD2021_GM002185	70.8	1.2e-47	YP_006407352	COG0346	Catechol 2,3-dioxygenase or other lactoylglutathione lyase family enzyme	Q	Secondary metabolites biosynthesis, transport and catabolism ;
QD2021_GM002188	42.2	6.5e-101	YP_004344700	COG1538	Outer membrane protein TolC	M	Cell wall/membrane/envelope biogenesis ;
QD2021_GM002189	59.5	2.6e-96	YP_003998519	COG1566	Multidrug resistance efflux pump	V	Defense mechanisms ;
QD2021_GM002190	51.7	1.1e-109	YP_004344702	COG0842	ABC-type multidrug transport system, permease component	V	Defense mechanisms ;
QD2021_GM002191	42.6	5.4e-22	YP_004446515	COG0664	cAMP-binding domain of CRP or a regulatory subunit of cAMP-dependent protein kinases	T	Signal transduction mechanisms ;
QD2021_GM002193	56.4	7.2e-38	YP_004654120	COG2764	Uncharacterized conserved protein PhnB, glyoxalase superfamily	R	General function prediction only ;
QD2021_GM002194	76.9	8.3e-151	YP_006724255	COG1216	Glycosyltransferase, GT2 family	G	Carbohydrate transport and metabolism ;
QD2021_GM002195	78.4	4.5e-180	YP_006724254	COG0116	23S rRNA G2445 N2-methylase RlmL	J	Translation, ribosomal structure and biogenesis ;
QD2021_GM002196	74.1	4.4e-46	YP_006406130	COG4898	Uncharacterized protein	S	Function unknown ;
QD2021_GM002197	70.2	6.2e-113	YP_004739962	COG3264	Small-conductance mechanosensitive channel	M	Cell wall/membrane/envelope biogenesis ;
QD2021_GM002198	63.4	1.4e-150	YP_004237467	COG1808	Uncharacterized membrane protein	S	Function unknown ;
QD2021_GM002199	47.5	1.2e-56	YP_004239240	COG2230	Cyclopropane fatty-acyl-phospholipid synthase and related methyltransferases	I	Lipid transport and metabolism ;
QD2021_GM002200	69.1	2e-90	YP_006724037	COG0428	Zinc transporter ZupT	P	Inorganic ion transport and metabolism ;
QD2021_GM002201	44.9	2.1e-115	YP_006723706	COG2067	Long-chain fatty acid transport protein	I	Lipid transport and metabolism ;
QD2021_GM002203	85.5	8e-251	YP_006723704	COG0442	Prolyl-tRNA synthetase	J	Translation, ribosomal structure and biogenesis ;
QD2021_GM002204	44.5	7.4e-91	YP_004238544	COG5403	Uncharacterized protein	S	Function unknown ;
QD2021_GM002205	75.1	1.3e-188	YP_006723707	COG1914	Mn2+ and Fe2+ transporters of the NRAMP family	P	Inorganic ion transport and metabolism ;
QD2021_GM002206	68.7	3.8e-65	YP_006723708	COG0576	Molecular chaperone GrpE (heat shock protein)	O	Posttranslational modification, protein turnover, chaperones ;
QD2021_GM002207	83.8	5.5e-183	YP_006723709	COG0484	DnaJ-class molecular chaperone with C-terminal Zn finger domain	O	Posttranslational modification, protein turnover, chaperones ;
QD2021_GM002208	72.7	0	YP_004739593	COG4772	Outer membrane receptor for Fe3+-dicitrate	P	Inorganic ion transport and metabolism ;
QD2021_GM002209	78.8	0	YP_004739594	COG1629	Outer membrane receptor proteins, mostly Fe transport	P	Inorganic ion transport and metabolism ;
QD2021_GM002218	95.1	3.7e-118	YP_006724674	COG0740	ATP-dependent protease ClpP, protease subunit	O	Posttranslational modification, protein turnover, chaperones ;
QD2021_GM002219	74	6.1e-267	YP_006724673	COG0358	DNA primase (bacterial type)	L	Replication, recombination and repair ;
QD2021_GM002222	70.8	1.2e-96	YP_006723982	COG0294	Dihydropteroate synthase	H	Coenzyme transport and metabolism ;
QD2021_GM002224	41.1	1.1e-65	YP_004990943	COG1368	Phosphoglycerol transferase MdoB or a related enzyme of AlkP superfamily	M	Cell wall/membrane/envelope biogenesis ;
QD2021_GM002226	70.8	1.5e-295	YP_004316481	COG1770	Protease II	E	Amino acid transport and metabolism ;
QD2021_GM002227	62.7	9.6e-155	YP_006723711	COG1668	ABC-type Na+ efflux pump, permease component	CP	Energy production and conversion ; Inorganic ion transport and metabolism ;
QD2021_GM002228	72.1	1.4e-48	YP_006722717	COG0816	RNase H-fold protein, predicted Holliday junction resolvase in Firmicutes and mycoplasms, involved in anti-termination at Rho-dependent terminators	K	Transcription ;
QD2021_GM002229	85.8	6.1e-90	YP_006722716	COG0242	Peptide deformylase	J	Translation, ribosomal structure and biogenesis ;
QD2021_GM002231	74.7	1.6e-109	YP_006722713	COG3956	Uncharacterized conserved protein YabN, contains tetrapyrrole methylase and MazG-like pyrophosphatase domain	R	General function prediction only ;
QD2021_GM002232	54.9	5.4e-51	YP_006723973	COG1678	Putative transcriptional regulator, AlgH/UPF0301 family	K	Transcription ;
QD2021_GM002233	75.2	1.1e-95	YP_006723974	COG0259	Pyridoxine/pyridoxamine 5'-phosphate oxidase	H	Coenzyme transport and metabolism ;
QD2021_GM002234	78.4	1.3e-26	YP_006723977	COG0776	Bacterial nucleoid DNA-binding protein	L	Replication, recombination and repair ;
QD2021_GM002235	71.3	5e-42	YP_006427127	COG0853	Aspartate 1-decarboxylase	H	Coenzyme transport and metabolism ;
QD2021_GM002236	63.4	4.2e-118	YP_006723979	COG0392	Uncharacterized membrane protein YbhN, UPF0104 family	S	Function unknown ;
QD2021_GM002237	60.1	1.3e-102	YP_005006115	COG3280	Maltooligosyltrehalose synthase	G	Carbohydrate transport and metabolism ;
QD2021_GM002239	99.5	8.2e-103	YP_006722541	COG2267	Lysophospholipase, alpha-beta hydrolase superfamily	I	Lipid transport and metabolism ;
QD2021_GM002241	42.5	2.3e-33	YP_004041590	COG0664	cAMP-binding domain of CRP or a regulatory subunit of cAMP-dependent protein kinases	T	Signal transduction mechanisms ;
QD2021_GM002242	56	1.2e-29	YP_003977257	COG2076	Multidrug transporter EmrE and related cation transporters	V	Defense mechanisms ;
QD2021_GM002243	96.4	1.5e-139	YP_006722539	COG0654	2-polyprenyl-6-methoxyphenol hydroxylase and related FAD-dependent oxidoreductases	HC	Coenzyme transport and metabolism ; Energy production and conversion ;
QD2021_GM002246	61.8	2.4e-90	YP_006873184	COG2602	Beta-lactamase class D	V	Defense mechanisms ;
QD2021_GM002247	87.3	3e-272	YP_003996915	COG0488	ATPase components of ABC transporters with duplicated ATPase domains	R	General function prediction only ;
QD2021_GM002249	96.2	3.6e-83	YP_006722539	COG0654	2-polyprenyl-6-methoxyphenol hydroxylase and related FAD-dependent oxidoreductases	HC	Coenzyme transport and metabolism ; Energy production and conversion ;
QD2021_GM002254	70.9	0	YP_004237364	COG3696	Cu/Ag efflux pump CusA	P	Inorganic ion transport and metabolism ;
QD2021_GM002255	63.1	7.7e-149	YP_004237363	COG0845	Multidrug efflux pump subunit AcrA (membrane-fusion protein)	MV	Cell wall/membrane/envelope biogenesis ; Defense mechanisms ;
QD2021_GM002256	82.3	0	YP_004237360	COG2217	Cation transport ATPase	P	Inorganic ion transport and metabolism ;
QD2021_GM002261	96.4	3.4e-153	YP_006722539	COG0654	2-polyprenyl-6-methoxyphenol hydroxylase and related FAD-dependent oxidoreductases	HC	Coenzyme transport and metabolism ; Energy production and conversion ;
QD2021_GM002262	99.5	3.7e-109	YP_006722542	COG0030	16S rRNA A1518 and A1519 N6-dimethyltransferase RsmA/KsgA/DIM1 (may also have DNA glycosylase/AP lyase activity)	J	Translation, ribosomal structure and biogenesis ;
QD2021_GM002264	99	5.2e-165	YP_007547175	COG2334	Ser/Thr protein kinase RdoA involved in Cpx stress response, MazF antagonist	T	Signal transduction mechanisms ;
QD2021_GM002266	99.7	3.4e-175	YP_006722541	COG2267	Lysophospholipase, alpha-beta hydrolase superfamily	I	Lipid transport and metabolism ;
QD2021_GM002268	97.7	2e-220	YP_006722539	COG0654	2-polyprenyl-6-methoxyphenol hydroxylase and related FAD-dependent oxidoreductases	HC	Coenzyme transport and metabolism ; Energy production and conversion ;
QD2021_GM002269	99.3	2.2e-172	YP_006722541	COG2267	Lysophospholipase, alpha-beta hydrolase superfamily	I	Lipid transport and metabolism ;
QD2021_GM002270	99.5	2.6e-110	YP_006722542	COG0030	16S rRNA A1518 and A1519 N6-dimethyltransferase RsmA/KsgA/DIM1 (may also have DNA glycosylase/AP lyase activity)	J	Translation, ribosomal structure and biogenesis ;
QD2021_GM002271	93.3	1.8e-171	YP_007547175	COG2334	Ser/Thr protein kinase RdoA involved in Cpx stress response, MazF antagonist	T	Signal transduction mechanisms ;
QD2021_GM002273	97.5	2.8e-83	YP_006722541	COG2267	Lysophospholipase, alpha-beta hydrolase superfamily	I	Lipid transport and metabolism ;
QD2021_GM002274	100	9.7e-68	YP_006722541	COG2267	Lysophospholipase, alpha-beta hydrolase superfamily	I	Lipid transport and metabolism ;
QD2021_GM002275	56.2	7.9e-39	YP_004717971	COG0604	NADPH:quinone reductase or related Zn-dependent oxidoreductase	CR	Energy production and conversion ; General function prediction only ;
QD2021_GM002276	47.6	7.9e-70	YP_003388484	COG2267	Lysophospholipase, alpha-beta hydrolase superfamily	I	Lipid transport and metabolism ;
QD2021_GM002277	60.3	8.9e-34	YP_001838929	COG1733	DNA-binding transcriptional regulator, HxlR family	K	Transcription ;
QD2021_GM002279	59.7	2.2e-174	YP_003092644	COG0025	NhaP-type Na+/H+ or K+/H+ antiporter	P	Inorganic ion transport and metabolism ;
QD2021_GM002281	86.5	2.6e-100	YP_001193240	COG2057	Acyl CoA:acetate/3-ketoacid CoA transferase, beta subunit	I	Lipid transport and metabolism ;
QD2021_GM002282	83.6	1.3e-107	YP_001193241	COG1788	Acyl CoA:acetate/3-ketoacid CoA transferase, alpha subunit	I	Lipid transport and metabolism ;
QD2021_GM002283	68.8	6.1e-96	YP_004657480	COG0330	Regulator of protease activity HflC, stomatin/prohibitin superfamily	O	Posttranslational modification, protein turnover, chaperones ;
QD2021_GM002285	92.2	2e-54	YP_006724359	COG0335	Ribosomal protein L19	J	Translation, ribosomal structure and biogenesis ;
QD2021_GM002291	78.8	4e-108	YP_006724113	COG1579	Predicted nucleic acid-binding protein, contains Zn-ribbon domain	R	General function prediction only ;
QD2021_GM002292	64.1	5.6e-140	YP_006724114	COG3323	Uncharacterized protein	S	Function unknown ;
QD2021_GM002293	52.3	8e-73	YP_006866325	COG2126	Ribosomal protein L37E	J	Translation, ribosomal structure and biogenesis ;
QD2021_GM002294	49.4	1.3e-62	YP_007547099	COG1752	Predicted acylesterase/phospholipase RssA, containd patatin domain	R	General function prediction only ;
QD2021_GM002295	77.4	4.1e-184	YP_006724231	COG0508	Pyruvate/2-oxoglutarate dehydrogenase complex, dihydrolipoamide acyltransferase (E2) component	C	Energy production and conversion ;
QD2021_GM002296	81.6	6.1e-112	YP_006724273	COG0321	Lipoate-protein ligase B	H	Coenzyme transport and metabolism ;
QD2021_GM002297	87	1.7e-284	YP_006724319	COG1190	Lysyl-tRNA synthetase (class II)	J	Translation, ribosomal structure and biogenesis ;
QD2021_GM002300	40.2	2.9e-18	NP_692873	COG0818	Diacylglycerol kinase	I	Lipid transport and metabolism ;
QD2021_GM002301	79.3	1.3e-173	YP_006724187	COG0592	DNA polymerase III sliding clamp (beta) subunit, PCNA homolog	L	Replication, recombination and repair ;
QD2021_GM002302	73.2	0	YP_006724188	COG0073	tRNA-binding EMAP/Myf domain	J	Translation, ribosomal structure and biogenesis ;
QD2021_GM002303	44.5	5.7e-26	YP_006724189	COG3187	Heat shock protein HslJ	O	Posttranslational modification, protein turnover, chaperones ;
QD2021_GM002306	86.1	3.1e-141	YP_006724327	COG1250	3-hydroxyacyl-CoA dehydrogenase	I	Lipid transport and metabolism ;
QD2021_GM002308	84.1	1.1e-152	YP_006724051	COG0673	Predicted dehydrogenase	R	General function prediction only ;
QD2021_GM002309	67	1.8e-62	YP_006723948	COG1595	DNA-directed RNA polymerase specialized sigma subunit, sigma24 family	K	Transcription ;
QD2021_GM002310	73.5	1.6e-186	YP_006723728	COG0162	Tyrosyl-tRNA synthetase	J	Translation, ribosomal structure and biogenesis ;
QD2021_GM002311	48.7	3.4e-75	YP_006427895	COG4409	Neuraminidase (sialidase)	GM	Carbohydrate transport and metabolism ; Cell wall/membrane/envelope biogenesis ;
QD2021_GM002312	64.5	8.7e-77	YP_006723729	COG0400	Predicted esterase	R	General function prediction only ;
QD2021_GM002313	72	1.4e-109	YP_006724658	COG0287	Prephenate dehydrogenase	E	Amino acid transport and metabolism ;
QD2021_GM002315	72.5	3.9e-163	YP_006724656	COG0686	Alanine dehydrogenase	E	Amino acid transport and metabolism ;
QD2021_GM002318	60.4	9.8e-42	YP_006724655	COG0802	tRNA A37 threonylcarbamoyladenosine biosynthesis protein TsaE	J	Translation, ribosomal structure and biogenesis ;
QD2021_GM002319	68.9	6.3e-89	YP_006724672	COG0586	Uncharacterized membrane protein DedA, SNARE-associated domain	S	Function unknown ;
QD2021_GM002320	87.2	5.2e-186	YP_006724671	COG1186	Protein chain release factor B	J	Translation, ribosomal structure and biogenesis ;
QD2021_GM002321	44.6	3.7e-45	YP_006723370	COG1309	DNA-binding transcriptional regulator, AcrR family	K	Transcription ;
QD2021_GM002322	71.2	4.2e-182	YP_006723371	COG1538	Outer membrane protein TolC	M	Cell wall/membrane/envelope biogenesis ;
QD2021_GM002323	78.3	1.6e-144	YP_006723372	COG0845	Multidrug efflux pump subunit AcrA (membrane-fusion protein)	MV	Cell wall/membrane/envelope biogenesis ; Defense mechanisms ;
QD2021_GM002324	65.5	1.3e-40	YP_006722667	COG3759	Uncharacterized membrane protein	S	Function unknown ;
QD2021_GM002325	76.7	0	YP_006723373	COG0841	Multidrug efflux pump subunit AcrB	V	Defense mechanisms ;
QD2021_GM002326	83.1	5.5e-74	YP_006723731	COG0041	Phosphoribosylcarboxyaminoimidazole (NCAIR) mutase	F	Nucleotide transport and metabolism ;
QD2021_GM002327	76.9	1.8e-87	YP_006724369	COG0353	Recombinational DNA repair protein RecR	L	Replication, recombination and repair ;
QD2021_GM002329	62	3.3e-92	YP_006724368	COG1216	Glycosyltransferase, GT2 family	G	Carbohydrate transport and metabolism ;
QD2021_GM002330	40.8	1.4e-29	YP_006866985	COG3415	Transposase	X	Mobilome: prophages, transposons;
QD2021_GM002331	60.1	2.4e-62	YP_004968717	COG0110	Acetyltransferase (isoleucine patch superfamily)	R	General function prediction only ;
QD2021_GM002332	76.4	1.5e-198	YP_006724383	COG0461	Orotate phosphoribosyltransferase	F	Nucleotide transport and metabolism ;
QD2021_GM002333	50.3	9.6e-146	YP_004658769	COG1680	CubicO group peptidase, beta-lactamase class C family	V	Defense mechanisms ;
QD2021_GM002335	66.9	9.1e-51	YP_006723903	COG4731	Uncharacterized conserved protein, DUF2147 family	S	Function unknown ;
QD2021_GM002336	73.5	4.2e-287	YP_006722760	COG3158	K+ transporter	P	Inorganic ion transport and metabolism ;
QD2021_GM002337	80.3	1.6e-64	YP_006722759	COG0735	Fe2+ or Zn2+ uptake regulation protein	P	Inorganic ion transport and metabolism ;
QD2021_GM002338	62	6.2e-202	YP_006722758	COG1934	Lipopolysaccharide export system protein LptA	M	Cell wall/membrane/envelope biogenesis ;
QD2021_GM002345	87.2	1.8e-197	YP_006722757	COG4992	Acetylornithine/succinyldiaminopimelate/putrescine aminotransferase	E	Amino acid transport and metabolism ;
QD2021_GM002346	44.4	5.5e-26	YP_004580420	COG3832	Uncharacterized conserved protein YndB, AHSA1/START domain	S	Function unknown ;
QD2021_GM002347	65.6	3.7e-93	YP_006723906	COG0115	Branched-chain amino acid aminotransferase/4-amino-4-deoxychorismate lyase	EH	Amino acid transport and metabolism ; Coenzyme transport and metabolism ;
QD2021_GM002350	89.8	1.3e-138	YP_006723827	COG0207	Thymidylate synthase	F	Nucleotide transport and metabolism ;
QD2021_GM002351	70.4	0	YP_006723826	COG1413	HEAT repeat	R	General function prediction only ;
QD2021_GM002353	84.9	1.1e-269	YP_006723599	COG0504	CTP synthase (UTP-ammonia lyase)	F	Nucleotide transport and metabolism ;
QD2021_GM002354	71.5	5.5e-257	YP_006723600	COG0706	Membrane protein insertase Oxa1/YidC/SpoIIIJ, required for the localization of integral membrane proteins	M	Cell wall/membrane/envelope biogenesis ;
QD2021_GM002358	78.8	3.2e-86	YP_006723601	COG0164	Ribonuclease HII	L	Replication, recombination and repair ;
QD2021_GM002359	76.8	2.1e-205	YP_006723506	COG0044	Dihydroorotase or related cyclic amidohydrolase	F	Nucleotide transport and metabolism ;
QD2021_GM002361	73	1.2e-303	YP_006724257	COG0339	Zn-dependent oligopeptidase	E	Amino acid transport and metabolism ;
QD2021_GM002362	78.7	1.8e-184	YP_004741037	COG3007	Trans-2-enoyl-CoA reductase	I	Lipid transport and metabolism ;
QD2021_GM002363	88.9	1.5e-117	YP_006723899	COG0854	Pyridoxine 5'-phosphate synthase PdxJ	H	Coenzyme transport and metabolism ;
QD2021_GM002364	67.5	3.5e-162	YP_006723898	COG0668	Small-conductance mechanosensitive channel	M	Cell wall/membrane/envelope biogenesis ;
QD2021_GM002365	51	2.8e-190	YP_003675596	COG3410	Uncharacterized protein, DUF2075 family	S	Function unknown ;
QD2021_GM002366	64.9	5.5e-55	YP_006723897	COG2839	Uncharacterized conserved protein YqgC, DUF456 family	S	Function unknown ;
QD2021_GM002367	75.1	2.3e-93	YP_006722659	COG0692	Uracil DNA glycosylase	L	Replication, recombination and repair ;
QD2021_GM002369	68.8	6.9e-183	YP_006724332	COG0147	Anthranilate/para-aminobenzoate synthases component I	EH	Amino acid transport and metabolism ; Coenzyme transport and metabolism ;
QD2021_GM002371	77.1	1.1e-79	YP_006724333	COG0512	Anthranilate/para-aminobenzoate synthase component II	EH	Amino acid transport and metabolism ; Coenzyme transport and metabolism ;
QD2021_GM002372	73.4	4.5e-133	YP_006724334	COG0547	Anthranilate phosphoribosyltransferase	E	Amino acid transport and metabolism ;
QD2021_GM002373	50.8	2.1e-64	YP_006724336	COG0134	Indole-3-glycerol phosphate synthase	E	Amino acid transport and metabolism ;
QD2021_GM002374	55.4	7.1e-58	YP_006724337	COG0135	Phosphoribosylanthranilate isomerase	E	Amino acid transport and metabolism ;
QD2021_GM002375	81.6	3.5e-188	YP_006427471	COG0133	Tryptophan synthase beta chain	E	Amino acid transport and metabolism ;
QD2021_GM002376	75	3.1e-102	YP_006427472	COG0159	Tryptophan synthase alpha chain	E	Amino acid transport and metabolism ;
QD2021_GM002377	79.8	0	YP_006722998	COG0376	Catalase (peroxidase I)	P	Inorganic ion transport and metabolism ;
QD2021_GM002378	72.4	1.5e-99	YP_006724584	COG0030	16S rRNA A1518 and A1519 N6-dimethyltransferase RsmA/KsgA/DIM1 (may also have DNA glycosylase/AP lyase activity)	J	Translation, ribosomal structure and biogenesis ;
QD2021_GM002380	73.9	3.9e-123	YP_006724585	COG2177	Cell division protein FtsX	D	Cell cycle control, cell division, chromosome partitioning ;
QD2021_GM002382	80.4	3.8e-125	YP_004237784	COG1968	Undecaprenyl pyrophosphate phosphatase UppP	I	Lipid transport and metabolism ;
QD2021_GM002383	78.7	4.8e-94	YP_006723987	COG1136	ABC-type lipoprotein export system, ATPase component	M	Cell wall/membrane/envelope biogenesis ;
QD2021_GM002384	60	3.3e-74	YP_006723988	COG2003	DNA repair protein RadC, contains a helix-hairpin-helix DNA-binding motif	L	Replication, recombination and repair ;
QD2021_GM002386	93.4	1e-185	YP_006722617	COG1071	TPP-dependent pyruvate or acetoin dehydrogenase subunit alpha	C	Energy production and conversion ;
QD2021_GM002387	79.7	7.2e-237	YP_006722618	COG0508	Pyruvate/2-oxoglutarate dehydrogenase complex, dihydrolipoamide acyltransferase (E2) component	C	Energy production and conversion ;
QD2021_GM002389	73.7	1.2e-192	YP_006724400	COG0232	dGTP triphosphohydrolase	F	Nucleotide transport and metabolism ;
QD2021_GM002390	71.1	1.3e-48	YP_006724601	COG1607	Acyl-CoA hydrolase	I	Lipid transport and metabolism ;
QD2021_GM002391	81.7	1.1e-220	YP_006722549	COG0617	tRNA nucleotidyltransferase/poly(A) polymerase	J	Translation, ribosomal structure and biogenesis ;
QD2021_GM002394	76.9	2.1e-79	YP_006722746	COG0009	tRNA A37 threonylcarbamoyladenosine synthetase subunit TsaC/SUA5/YrdC	J	Translation, ribosomal structure and biogenesis ;
QD2021_GM002397	80.6	3.5e-120	YP_006722749	COG0171	NH3-dependent NAD+ synthetase	H	Coenzyme transport and metabolism ;
QD2021_GM002398	70.1	1.4e-191	YP_004238476	COG2986	Histidine ammonia-lyase	E	Amino acid transport and metabolism ;
QD2021_GM002399	43.8	2.9e-32	YP_006217321	COG4290	Guanyl-specific ribonuclease Sa	F	Nucleotide transport and metabolism ;
QD2021_GM002400	73.9	3.6e-35	YP_006724256	COG2732	Barstar, RNAse (barnase) inhibitor	K	Transcription ;
QD2021_GM002402	43.6	9.1e-44	YP_007119976	COG4894	Uncharacterized protein YxjI	S	Function unknown ;
QD2021_GM002403	72.7	1.5e-201	YP_006723972	COG2195	Di- or tripeptidase	E	Amino acid transport and metabolism ;
QD2021_GM002405	75.1	0	YP_006724175	COG4717	Uncharacterized protein YhaN	S	Function unknown ;
QD2021_GM002408	81.3	3.2e-289	YP_006722964	COG0322	Excinuclease UvrABC, nuclease subunit	L	Replication, recombination and repair ;
QD2021_GM002410	83.2	4.2e-138	YP_006723746	COG0113	Delta-aminolevulinic acid dehydratase, porphobilinogen synthase	H	Coenzyme transport and metabolism ;
QD2021_GM002411	72.8	3.6e-48	YP_006723539	COG0776	Bacterial nucleoid DNA-binding protein	L	Replication, recombination and repair ;
QD2021_GM002412	63.8	0	YP_006722769	COG4771	Outer membrane receptor for ferrienterochelin and colicins	P	Inorganic ion transport and metabolism ;
QD2021_GM002414	90.1	1.6e-120	YP_006722672	COG1137	ABC-type lipopolysaccharide export system, ATPase component	M	Cell wall/membrane/envelope biogenesis ;
QD2021_GM002415	70.9	7.6e-72	YP_006722671	COG2096	Cob(I)alamin adenosyltransferase	H	Coenzyme transport and metabolism ;
QD2021_GM002416	62.7	4.3e-66	YP_006722670	COG1564	Thiamine pyrophosphokinase	H	Coenzyme transport and metabolism ;
QD2021_GM002418	77.4	2.4e-176	YP_006722852	COG0488	ATPase components of ABC transporters with duplicated ATPase domains	R	General function prediction only ;
QD2021_GM002419	40.9	6.2e-102	YP_006722683	COG0666	Ankyrin repeat	T	Signal transduction mechanisms ;
QD2021_GM002424	52.1	3.7e-57	YP_006722686	COG1477	Thiamine biosynthesis lipoprotein ApbE	H	Coenzyme transport and metabolism ;
QD2021_GM002427	84.9	6.3e-223	YP_004343589	COG2987	Urocanate hydratase	E	Amino acid transport and metabolism ;
QD2021_GM002431	87.5	4.5e-177	YP_006723580	COG0492	Thioredoxin reductase	O	Posttranslational modification, protein turnover, chaperones ;
QD2021_GM002432	81.5	7.2e-43	YP_007671245	COG0633	Ferredoxin	C	Energy production and conversion ;
QD2021_GM002434	73.5	4.9e-129	YP_006722822	COG0524	Sugar or nucleoside kinase, ribokinase family	G	Carbohydrate transport and metabolism ;
QD2021_GM002435	64.2	4.4e-106	YP_006722823	COG0760	Parvulin-like peptidyl-prolyl isomerase	O	Posttranslational modification, protein turnover, chaperones ;
QD2021_GM002437	63.1	2.1e-59	YP_006723582	COG2070	NAD(P)H-dependent flavin oxidoreductase YrpB, nitropropane dioxygenase family	R	General function prediction only ;
QD2021_GM002438	43.7	1.8e-63	YP_007670533	COG2067	Long-chain fatty acid transport protein	I	Lipid transport and metabolism ;
QD2021_GM002439	63.9	1.3e-102	YP_004739329	COG0697	Permease of the drug/metabolite transporter (DMT) superfamily	GER	Carbohydrate transport and metabolism ; Amino acid transport and metabolism ; General function prediction only ;
QD2021_GM002440	63.9	4.8e-99	YP_006724362	COG1215	Glycosyltransferase, catalytic subunit of cellulose synthase and poly-beta-1,6-N-acetylglucosamine synthase	N	Cell motility ;
QD2021_GM002444	54.2	6e-150	YP_006428097	COG2244	Membrane protein involved in the export of O-antigen and teichoic acid	M	Cell wall/membrane/envelope biogenesis ;
QD2021_GM002446	75.3	7.8e-122	YP_006724666	COG0682	Prolipoprotein diacylglyceryltransferase	M	Cell wall/membrane/envelope biogenesis ;
QD2021_GM002447	77.4	1.3e-102	YP_006724598	COG3340	Peptidase E	E	Amino acid transport and metabolism ;
QD2021_GM002448	71.2	6.6e-42	YP_006724597	COG0824	Acyl-CoA thioesterase FadM	I	Lipid transport and metabolism ;
QD2021_GM002464	62.9	1.3e-45	YP_003088559	COG2253	Predicted nucleotidyltransferase component of viral defense system	V	Defense mechanisms ;
QD2021_GM002466	50	1.6e-20	YP_003088560	COG5340	Transcriptional regulator, predicted component of viral defense system	V	Defense mechanisms ;
QD2021_GM002495	48.7	4.7e-36	YP_001195944	COG3677	Transposase	X	Mobilome: prophages, transposons;
QD2021_GM002524	46.7	3.5e-91	YP_004740467	COG3188	Outer membrane usher protein FimD/PapC	NW	Cell motility ; Extracellular structures ;
QD2021_GM002545	41.2	7.3e-20	YP_005013054	COG2274	ABC-type bacteriocin/lantibiotic exporters, contain an N-terminal double-glycine peptidase domain	V	Defense mechanisms ;
QD2021_GM002548	72.7	4.4e-16	YP_004659091	COG3620	Predicted transcriptional regulator with C-terminal CBS domains	K	Transcription ;
QD2021_GM002549	56.5	6.8e-15	YP_006256196	COG3550	Serine/threonine protein kinase HipA, toxin component of the HipAB toxin-antitoxin module	T	Signal transduction mechanisms ;
QD2021_GM002550	53.8	1.5e-34	YP_004659089	COG3550	Serine/threonine protein kinase HipA, toxin component of the HipAB toxin-antitoxin module	T	Signal transduction mechanisms ;
QD2021_GM002551	59	4e-41	YP_004659089	COG3550	Serine/threonine protein kinase HipA, toxin component of the HipAB toxin-antitoxin module	T	Signal transduction mechanisms ;
QD2021_GM002552	75.3	1.3e-82	YP_004740209	COG4636	Endonuclease, Uma2 family (restriction endonuclease fold)	R	General function prediction only ;
QD2021_GM002557	47.4	4.9e-10	NP_268827	COG3177	Fic family protein	K	Transcription ;
QD2021_GM002567	60.5	2.7e-09	YP_006417309	COG2026	mRNA-degrading endonuclease RelE, toxin component of the RelBE toxin-antitoxin system	V	Defense mechanisms ;
QD2021_GM002571	56.5	7.5e-48	YP_001210690	COG2865	Predicted transcriptional regulator, contains HTH domain	K	Transcription ;
QD2021_GM002576	50.1	2.1e-100	YP_004369782	COG1196	Chromosome segregation ATPase	D	Cell cycle control, cell division, chromosome partitioning ;
QD2021_GM002578	57	6e-23	YP_007828271	COG3309	Virulence-associated protein VapD (function unknown)	S	Function unknown ;

## Sheet: GO
Table S3. Gene functions predicted by GO.
Gene_id	GO_number	GO_id; GO_description; GO_class
QD2021_GM000002	2	GO:0008168; methyltransferase activity; molecular_function	GO:0008152; NA
QD2021_GM000003	3	GO:0016020; membrane; cellular_component	GO:0005216; ion channel activity; molecular_function	GO:0006811; ion transport; biological_process
QD2021_GM000004	3	GO:0004185; serine-type carboxypeptidase activity; molecular_function	GO:0008658; penicillin binding; molecular_function	GO:0006508; proteolysis; biological_process
QD2021_GM000005	2	GO:0000155; two-component sensor activity; molecular_function	GO:0007165; signal transduction; biological_process
QD2021_GM000006	1	GO:0016021; integral to membrane; cellular_component
QD2021_GM000007	2	GO:0097367; NA	GO:1901135; NA
QD2021_GM000008	7	GO:0005524; ATP binding; molecular_function	GO:0043140; ATP-dependent 3'-5' DNA helicase activity; molecular_function	GO:0006281; DNA repair; biological_process	GO:0003676; nucleic acid binding; molecular_function	GO:0003677; DNA binding; molecular_function	GO:0006260; DNA replication; biological_process	GO:0005622; intracellular; cellular_component
QD2021_GM000009	14	GO:0006779; porphyrin biosynthetic process; biological_process	GO:0003857; 3-hydroxyacyl-CoA dehydrogenase activity; molecular_function	GO:0016491; oxidoreductase activity; molecular_function	GO:0019354; siroheme biosynthetic process; biological_process	GO:0008033; tRNA processing; biological_process	GO:0071949; FAD binding; molecular_function	GO:0055114; oxidation-reduction process; biological_process	GO:0006631; fatty acid metabolic process; biological_process	GO:0051287; NAD binding; molecular_function	GO:0016616; oxidoreductase activity, acting on the CH-OH group of donors, NAD or NADP as acceptor; molecular_function	GO:0043115; precorrin-2 dehydrogenase activity; molecular_function	GO:0042073; intraflagellar transport; biological_process	GO:0050660; flavin adenine dinucleotide binding; molecular_function	GO:0045454; cell redox homeostasis; biological_process
QD2021_GM000010	3	GO:0006810; transport; biological_process	GO:0016020; membrane; cellular_component	GO:0004872; receptor activity; molecular_function
QD2021_GM000012	2	GO:0016021; integral to membrane; cellular_component	GO:0016765; transferase activity, transferring alkyl or aryl (other than methyl) groups; molecular_function
QD2021_GM000013	4	GO:0005525; GTP binding; molecular_function	GO:0005524; ATP binding; molecular_function	GO:0003924; GTPase activity; molecular_function	GO:0016887; ATPase activity; molecular_function
QD2021_GM000014	3	GO:0003700; sequence-specific DNA binding transcription factor activity; molecular_function	GO:0003677; DNA binding; molecular_function	GO:0006355; regulation of transcription, DNA-dependent; biological_process
QD2021_GM000015	3	GO:0016491; oxidoreductase activity; molecular_function	GO:0050662; coenzyme binding; molecular_function	GO:0055114; oxidation-reduction process; biological_process
QD2021_GM000017	1	GO:0008289; lipid binding; molecular_function
QD2021_GM000018	5	GO:0016020; membrane; cellular_component	GO:0006810; transport; biological_process	GO:0005215; NA	GO:0016311; dephosphorylation; biological_process	GO:0008138; protein tyrosine/serine/threonine phosphatase activity; molecular_function
QD2021_GM000020	2	GO:0005488; NA	GO:0005634; nucleus; cellular_component
QD2021_GM000022	1	GO:0043565; sequence-specific DNA binding; molecular_function
QD2021_GM000024	5	GO:0016987; sigma factor activity; molecular_function	GO:0006355; regulation of transcription, DNA-dependent; biological_process	GO:0003700; sequence-specific DNA binding transcription factor activity; molecular_function	GO:0006352; transcription initiation, DNA-dependent; biological_process	GO:0003677; DNA binding; molecular_function
QD2021_GM000028	6	GO:0003677; DNA binding; molecular_function	GO:0003700; sequence-specific DNA binding transcription factor activity; molecular_function	GO:0006352; transcription initiation, DNA-dependent; biological_process	GO:0043565; sequence-specific DNA binding; molecular_function	GO:0006355; regulation of transcription, DNA-dependent; biological_process	GO:0016987; sigma factor activity; molecular_function
QD2021_GM000029	2	GO:0004866; endopeptidase inhibitor activity; molecular_function	GO:0005615; extracellular space; cellular_component
QD2021_GM000030	2	GO:0008270; zinc ion binding; molecular_function	GO:0008237; metallopeptidase activity; molecular_function
QD2021_GM000032	1	GO:0009295; nucleoid; cellular_component
QD2021_GM000036	10	GO:0055114; oxidation-reduction process; biological_process	GO:0051287; NAD binding; molecular_function	GO:0006631; fatty acid metabolic process; biological_process	GO:0016616; oxidoreductase activity, acting on the CH-OH group of donors, NAD or NADP as acceptor; molecular_function	GO:0006813; potassium ion transport; biological_process	GO:0004553; hydrolase activity, hydrolyzing O-glycosyl compounds; molecular_function	GO:0003857; 3-hydroxyacyl-CoA dehydrogenase activity; molecular_function	GO:0016491; oxidoreductase activity; molecular_function	GO:0005975; carbohydrate metabolic process; biological_process	GO:0008641; small protein activating enzyme activity; molecular_function
QD2021_GM000037	2	GO:0005524; ATP binding; molecular_function	GO:0016787; hydrolase activity; molecular_function
QD2021_GM000039	7	GO:0006139; nucleobase, nucleoside, nucleotide and nucleic acid metabolic process; biological_process	GO:0003824; NA	GO:0003676; nucleic acid binding; molecular_function	GO:0003677; DNA binding; molecular_function	GO:0008408; 3'-5' exonuclease activity; molecular_function	GO:0006260; DNA replication; biological_process	GO:0003887; DNA-directed DNA polymerase activity; molecular_function
QD2021_GM000041	2	GO:0005975; carbohydrate metabolic process; biological_process	GO:0003824; NA
QD2021_GM000042	3	GO:0016887; ATPase activity; molecular_function	GO:0016021; integral to membrane; cellular_component	GO:0006812; cation transport; biological_process
QD2021_GM000046	3	GO:0003735; structural constituent of ribosome; molecular_function	GO:0005840; ribosome; cellular_component	GO:0006412; translation; biological_process
QD2021_GM000047	5	GO:0006810; transport; biological_process	GO:0016020; membrane; cellular_component	GO:0003333; amino acid transmembrane transport; biological_process	GO:0055085; transmembrane transport; biological_process	GO:0015171; amino acid transmembrane transporter activity; molecular_function
QD2021_GM000053	2	GO:0003924; GTPase activity; molecular_function	GO:0005525; GTP binding; molecular_function
QD2021_GM000055	6	GO:0006508; proteolysis; biological_process	GO:0015996; chlorophyll catabolic process; biological_process	GO:0003824; NA	GO:0047746; chlorophyllase activity; molecular_function	GO:0016787; hydrolase activity; molecular_function	GO:0008236; serine-type peptidase activity; molecular_function
QD2021_GM000057	7	GO:0008839; dihydrodipicolinate reductase activity; molecular_function	GO:0051287; NAD binding; molecular_function	GO:0003824; NA	GO:0016620; oxidoreductase activity, acting on the aldehyde or oxo group of donors, NAD or NADP as acceptor; molecular_function	GO:0055114; oxidation-reduction process; biological_process	GO:0050662; coenzyme binding; molecular_function	GO:0009089; lysine biosynthetic process via diaminopimelate; biological_process
QD2021_GM000058	2	GO:0008270; zinc ion binding; molecular_function	GO:0008237; metallopeptidase activity; molecular_function
QD2021_GM000061	2	GO:0055085; transmembrane transport; biological_process	GO:0016021; integral to membrane; cellular_component
QD2021_GM000063	5	GO:0006418; tRNA aminoacylation for protein translation; biological_process	GO:0006282; regulation of DNA repair; biological_process	GO:0000166; nucleotide binding; molecular_function	GO:0005524; ATP binding; molecular_function	GO:0004812; aminoacyl-tRNA ligase activity; molecular_function
[truncated: 1,424 more rows]

## Sheet: KEGG
Table S4. Gene functions predicted by KEGG.
Gene_id	Identity	E_value	Kegg_geneID	Ko_id	Ko_name	Ko_defi	Ko_EC	Ko_class
[truncated: 1,768 more rows]

## Sheet: Pfam
Table S5. Gene functions predicted by Pfam.
Clan	Description	number	genes
[truncated: 253 more rows]

## Sheet: Swiss-Port
Table S6. Gene functions predicted by Swiss-Port.
[truncated: 631 more rows]

[truncated: 2 more sheets: TCDB, CAZy]
